# Supplementary material for: A comparison of zircon U-Pb age results of the Red Clay sequence on the central Chinese Loess Plateau
Source: Sci Rep. 2016 Aug 19;6:29642. doi: 10.1038/srep29642 (PMC4990908; doi:10.1038/srep29642)
Supplement: Supplementary Dataset 1 [file srep29642-s1.xls]

## Sheet: Lingtai
Table Dataset1. U-Pb ages of detrital-zircon grains from Lingtai. Errors are 1 sigma.
Ages having discordance greater than 30% and less than -10% are highlighted in red.
				Isotope ratios						Apparent ages (Ma)
Analysis		207Pb*	±	207Pb*	±	206Pb*	±	206Pb*	±	207Pb*	±	207Pb*	±	Best age	±	Disc.
		206Pb*	(%)	235U*	(%)	238U	(%)	238U*	(Ma)	235U	(Ma)	206Pb*	(Ma)	(Ma)	(Ma)	(%)
LT-3Ma
140426D004	LT-E1-001	0.05141	0.198	0.29286	0.988	0.0413	0.044	259.4	86.05	260.8	7.76	260.9	2.74	260.9	2.74	-0.0383436
140426D005	LT-E1-002	0.0709	0.148	1.39063	1.597	0.14222	0.111	954.5	42.14	885	6.78	857.2	6.25	857.2	6.25	3.14124
140426D006	LT-E1-003	0.05913	0.316	0.37564	1.864	0.04606	0.066	571.9	112.22	323.8	13.76	290.3	4.09	290.3	4.09	10.3459
140426D007	LT-E1-004	0.10696	0.21	5.05385	4.617	0.3426	0.266	1748.2	35.41	1828.4	7.74	1899.1	12.76	1748.2	35.41	-8.63174
140426D008	LT-E1-005	0.1295	0.252	6.62497	5.856	0.37094	0.289	2091.2	33.81	2062.7	7.8	2033.8	13.58	2091.2	33.81	2.74484
140426D010	LT-E1-006	0.05566	0.155	0.57728	1.229	0.0752	0.067	438.6	60.41	462.7	7.91	467.4	4.04	467.4	4.04	-1.01578
140426D011	LT-E1-007	0.06753	0.282	0.38406	1.428	0.04124	0.05	854.1	84.49	330	10.47	260.5	3.07	260.5	3.07	21.0606
140426D012	LT-E1-008	0.09142	0.192	1.39807	1.608	0.11088	0.088	1455.3	39.56	888.1	6.81	677.9	5.09	1455.3	39.56	53.4185
140426D013	LT-E1-009	0.09961	0.212	3.48865	4.28	0.25394	0.217	1616.9	39.11	1524.7	9.68	1458.7	11.14	1616.9	39.11	9.78415
140426D014	LT-E1-010	0.05386	0.135	0.32626	0.578	0.04392	0.036	365.3	55.63	286.7	4.42	277.1	2.23	277.1	2.23	3.34845
140426D018	LT-E1-011	0.14448	0.278	8.46978	6.749	0.42504	0.32	2281.6	32.71	2282.7	7.24	2283.3	14.46	2281.6	32.71	-0.0745091
140426D019	LT-E1-012	0.06713	0.162	0.79629	1.305	0.086	0.072	841.9	49.55	594.7	7.37	531.9	4.3	531.9	4.3	10.5599
140426D020	LT-E1-013	0.09956	0.215	3.78839	4.867	0.27591	0.242	1615.8	39.77	1590.3	10.32	1570.7	12.24	1615.8	39.77	2.79119
140426D021	LT-E1-014	0.12573	0.257	0.71724	0.726	0.04136	0.032	2039.1	35.72	549	4.29	261.3	1.96	2039.1	35.72	87.1855
140426D022	LT-E1-015	0.15262	0.312	1.148	1.158	0.05454	0.042	2375.5	34.44	776.3	5.47	342.3	2.6	2375.5	34.44	85.5904
140426D024	LT-E1-016	0.06118	0.15	1.00363	1.702	0.11894	0.102	645.7	51.92	705.7	8.63	724.4	5.87	724.4	5.87	-2.64985
140426D025	LT-E1-017	0.07889	0.19	1.10174	1.79	0.10126	0.088	1169.3	47.07	754.2	8.65	621.8	5.15	1169.3	47.07	46.8229
140426D026	LT-E1-018	0.14905	0.296	5.23042	4.829	0.25444	0.2	2335	33.65	1857.6	7.87	1461.3	10.28	2335	33.65	37.4176
140426D027	LT-E1-019	0.07295	0.191	0.67775	1.285	0.06737	0.061	1012.5	52.2	525.4	7.78	420.3	3.66	1012.5	52.2	58.4889
140426D028	LT-E1-020	0.10775	0.212	5.0108	4.394	0.33718	0.257	1761.8	35.51	1821.1	7.42	1873.1	12.37	1761.8	35.51	-6.3174
140426D032	LT-E1-021	0.07615	0.191	0.99767	1.74	0.095	0.085	1099	49.33	702.6	8.84	585	4.98	1099	49.33	46.7698
140426D033	LT-E1-022	0.07561	0.23	0.49866	1.2	0.04782	0.048	1084.7	59.74	410.8	8.13	301.1	2.92	1084.7	59.74	72.2412
140426D034	LT-E1-023	0.10037	0.201	2.94532	2.741	0.21276	0.162	1631	36.78	1393.6	7.05	1243.5	8.6	1631	36.78	23.7584
140426D035	LT-E1-024	0.11056	0.249	4.88788	6.936	0.32055	0.306	1808.6	40.3	1800.2	11.96	1792.4	14.93	1808.6	40.3	0.89572
140426D036	LT-E1-025	0.1325	0.258	6.94732	5.603	0.38018	0.284	2131.3	33.68	2104.7	7.16	2077.1	13.26	2131.3	33.68	2.54305
140426D038	LT-E1-026	0.05202	0.164	0.29808	0.761	0.04155	0.038	286.3	70.31	264.9	5.96	262.4	2.35	262.4	2.35	0.943752
140426D039	LT-E1-027	0.14025	0.301	5.86236	7.231	0.30308	0.276	2230.3	36.7	1955.7	10.7	1706.6	13.66	2230.3	36.7	23.4811
140426D040	LT-E1-028	0.12119	0.26	0.46607	0.54	0.02789	0.022	1973.8	37.77	388.5	3.74	177.3	1.38	1973.8	37.77	91.0173
140426D041	LT-E1-029	0.06167	0.166	0.60737	1.2	0.07141	0.063	662.8	56.5	481.9	7.58	444.6	3.79	444.6	3.79	7.7402
140426D042	LT-E1-030	0.06846	0.152	1.07902	1.417	0.11429	0.091	882.4	45.32	743.2	6.92	697.6	5.27	697.6	5.27	6.13563
140426D046	LT-E1-031	0.10955	0.233	2.33346	2.652	0.15444	0.125	1792	38.2	1222.5	8.08	925.8	6.97	1792	38.2	48.3371
140426D047	LT-E1-032	0.05878	0.163	0.54633	1.133	0.0674	0.06	558.8	59.18	442.6	7.44	420.5	3.64	420.5	3.64	4.99322
140426D048	LT-E1-033	0.05875	0.182	0.66947	1.668	0.08262	0.08	558	66.1	520.4	10.14	511.7	4.76	511.7	4.76	1.67179
140426D049	LT-E1-034	0.05358	0.468	0.34278	2.902	0.04639	0.082	353.2	185.78	299.3	21.95	292.3	5.05	292.3	5.05	2.33879
140426D050	LT-E1-035	0.07784	0.198	0.95835	1.698	0.08927	0.079	1142.8	49.71	682.4	8.8	551.2	4.69	1142.8	49.71	51.7676
140426D052	LT-E1-036	0.1085	0.272	4.24483	7.622	0.28366	0.306	1774.4	45.17	1682.7	14.76	1609.8	15.39	1774.4	45.17	9.27638
140426D053	LT-E1-037	0.12884	0.324	0.77031	1.303	0.04335	0.04	2082.3	43.6	579.9	7.47	273.6	2.5	2082.3	43.6	86.8607
140426D054	LT-E1-038	0.06049	0.168	0.5127	1.063	0.06145	0.055	621.3	58.71	420.3	7.14	384.5	3.32	384.5	3.32	8.51773
140426D055	LT-E1-039	0.08324	0.188	1.56398	2.113	0.13624	0.113	1274.6	43.53	956	8.37	823.3	6.39	1274.6	43.53	35.4072
140426D056	LT-E1-040	0.15433	0.317	9.1755	9.482	0.43109	0.367	2394.5	34.54	2355.7	9.46	2310.6	16.55	2394.5	34.54	3.50386
140426D060	LT-E1-041	0.13251	0.283	5.95704	6.994	0.32595	0.286	2131.5	36.92	1969.6	10.21	1818.7	13.93	2131.5	36.92	14.6751
140426D061	LT-E1-042	0.05905	0.143	0.34393	0.54	0.04223	0.034	569.1	51.67	300.1	4.08	266.6	2.08	266.6	2.08	11.1629
140426D062	LT-E1-043	0.05505	0.172	0.29777	0.742	0.03922	0.037	414.2	67.65	264.7	5.81	248	2.27	248	2.27	6.30903
140426D063	LT-E1-044	0.06467	0.307	0.62409	2.695	0.06998	0.096	763.5	96.99	492.4	16.85	436	5.8	436	5.8	11.4541
140426D064	LT-E1-045	0.05999	0.202	0.40455	1.13	0.04889	0.05	603.4	71.4	344.9	8.17	307.7	3.05	307.7	3.05	10.7857
140426D066	LT-E1-046	0.07015	0.197	0.70362	1.485	0.07273	0.068	932.8	56.66	541	8.85	452.6	4.1	452.6	4.1	16.3401
140426D067	LT-E1-047	0.06721	0.338	0.36417	1.667	0.03929	0.056	844.3	101.17	315.3	12.41	248.4	3.49	248.4	3.49	21.2179
140426D068	LT-E1-048	0.07631	0.186	1.3268	2.128	0.12606	0.11	1103.3	47.9	857.5	9.29	765.4	6.28	1103.3	47.9	30.6263
140426D069	LT-E1-049	0.12292	0.265	5.89186	7.035	0.34754	0.306	1999.1	37.79	1960	10.36	1922.8	14.61	1999.1	37.79	3.81672
140426D070	LT-E1-050	0.15534	0.309	9.15058	7.461	0.42711	0.32	2405.6	33.39	2353.2	7.46	2292.7	14.46	2405.6	33.39	4.69322
140426D074	LT-E1-051	0.07154	0.191	1.31574	2.555	0.13336	0.124	972.9	53.61	852.6	11.2	807	7.06	807	7.06	5.34835
140426D075	LT-E1-052	0.12533	0.315	5.14859	9.191	0.29787	0.333	2033.4	43.86	1844.2	15.18	1680.7	16.53	2033.4	43.86	17.3453
140426D076	LT-E1-053	0.05514	0.221	0.46298	1.632	0.06088	0.067	417.8	86.91	386.3	11.32	381	4.06	381	4.06	1.37199
140426D077	LT-E1-054	0.13546	0.287	1.72947	1.816	0.09257	0.072	2169.9	36.44	1019.6	6.76	570.7	4.28	2169.9	36.44	73.6992
140426D078	LT-E1-055	0.08162	0.217	1.91246	3.683	0.16989	0.167	1236.5	51.13	1085.4	12.84	1011.5	9.23	1236.5	51.13	18.1965
140426D080	LT-E1-056	0.1174	0.255	4.69383	5.598	0.28991	0.249	1916.9	38.48	1766.1	9.98	1641.1	12.43	1916.9	38.48	14.3878
140426D081	LT-E1-057	0.05407	0.184	0.30223	0.855	0.04053	0.039	373.9	74.81	268.1	6.67	256.1	2.41	256.1	2.41	4.47594
140426D082	LT-E1-058	0.11801	0.241	2.32225	2.077	0.14268	0.106	1926.3	36.16	1219.1	6.35	859.8	5.98	1926.3	36.16	55.3652
140426D083	LT-E1-059	0.07078	0.215	0.87493	2.084	0.08963	0.091	951.1	60.91	638.2	11.29	553.3	5.36	553.3	5.36	13.303
140426D084	LT-E1-060	0.1603	0.338	10.4021	11.393	0.47052	0.415	2458.8	35.21	2471.2	10.15	2485.8	18.21	2458.8	35.21	-1.0981
140426D088	LT-E1-061	0.13882	0.404	1.40835	3.07	0.07356	0.083	2212.5	49.6	892.5	12.94	457.6	4.99	2212.5	49.6	79.3175
140426D089	LT-E1-062	0.05667	0.137	0.55595	0.864	0.07113	0.057	478	52.98	448.9	5.64	443	3.42	443	3.42	1.31432
140426D090	LT-E1-063	0.05497	0.251	0.3938	1.62	0.05194	0.065	410.9	98.77	337.1	11.8	326.5	3.98	326.5	3.98	3.14447
140426D091	LT-E1-064	0.15337	0.312	4.66757	4.008	0.22066	0.165	2383.9	34.24	1761.4	7.18	1285.4	8.71	2383.9	34.24	46.08
140426D092	LT-E1-065	0.0607	0.313	0.37806	1.791	0.04516	0.061	628.7	107.48	325.6	13.19	284.7	3.77	284.7	3.77	12.5614
140426D094	LT-E1-066	0.05799	0.334	0.42303	2.279	0.05289	0.073	529	121.89	358.2	16.26	332.3	4.49	332.3	4.49	7.2306
140426D095	LT-E1-067	0.05708	0.226	0.42656	1.472	0.05419	0.059	494	85.61	360.7	10.48	340.2	3.59	340.2	3.59	5.68339
140426D096	LT-E1-068	0.07473	0.265	0.70693	2.091	0.06859	0.078	1061.2	69.64	542.9	12.44	427.7	4.71	1061.2	69.64	59.6966
140426D097	LT-E1-069	0.07667	0.176	1.31945	1.779	0.12478	0.101	1112.6	45.22	854.3	7.79	758	5.79	1112.6	45.22	31.8713
140426D098	LT-E1-070	0.18562	0.375	12.2992	10.061	0.48044	0.36	2703.8	32.96	2627.5	7.68	2529.2	15.67	2703.8	32.96	6.45758
140426D102	LT-E1-071	0.07825	0.181	1.65955	2.264	0.15378	0.127	1153.2	45.17	993.2	8.64	922.1	7.07	1153.2	45.17	20.0399
140426D103	LT-E1-072	0.08567	0.187	1.604	1.835	0.13576	0.106	1330.6	41.82	971.8	7.15	820.7	5.99	1330.6	41.82	38.3211
140426D104	LT-E1-073	0.14312	0.317	5.5434	6.795	0.28085	0.249	2265.3	37.7	1907.4	10.54	1595.6	12.54	2265.3	37.7	29.5634
140426D105	LT-E1-074	0.08357	0.203	0.81501	1.248	0.07072	0.059	1282.3	46.71	605.3	6.98	440.5	3.55	1282.3	46.71	65.6477
140426D106	LT-E1-075	0.05749	0.143	0.48274	0.787	0.06089	0.049	510	54.28	400	5.39	381	2.99	381	2.99	4.75
140426D108	LT-E1-076	0.06687	0.146	1.00505	1.121	0.10898	0.082	833.8	44.77	706.4	5.68	666.8	4.77	666.8	4.77	5.60589
140426D109	LT-E1-077	0.05955	0.169	0.56939	1.204	0.06933	0.061	587.1	60.55	457.6	7.79	432.1	3.71	432.1	3.71	5.57255
140426D110	LT-E1-078	0.11514	0.238	4.79742	4.25	0.30213	0.226	1882	36.75	1784.4	7.44	1701.8	11.18	1882	36.75	9.57492
140426D111	LT-E1-079	0.12253	0.257	6.11238	5.873	0.36172	0.282	1993.4	36.78	1992	8.38	1990.3	13.35	1993.4	36.78	0.155513
140426D112	LT-E1-080	0.06144	0.169	0.4873	0.962	0.05751	0.05	654.6	57.82	403.1	6.57	360.5	3.05	360.5	3.05	10.5681
140426D116	LT-E1-081	0.07926	0.316	0.47331	1.625	0.0433	0.053	1178.7	76.95	393.5	11.2	273.2	3.29	1178.7	76.95	76.8219
140426D117	LT-E1-082	0.05586	0.155	0.31269	0.63	0.04059	0.034	446.6	60.51	276.3	4.87	256.5	2.12	256.5	2.12	7.16612
140426D118	LT-E1-083	0.07118	0.181	1.37076	2.343	0.13964	0.122	962.5	51.18	876.5	10.04	842.6	6.9	842.6	6.9	3.86766
140426D119	LT-E1-084	0.06558	0.18	0.64624	1.268	0.07145	0.063	793.1	56.45	506.2	7.82	444.9	3.8	444.9	3.8	12.1098
140426D120	LT-E1-085	0.06118	0.17	0.4987	1.006	0.0591	0.052	645.7	58.71	410.8	6.82	370.2	3.15	370.2	3.15	9.88315
140426D122	LT-E1-086	0.10649	0.224	4.29002	4.042	0.2921	0.221	1740.2	38.05	1691.4	7.76	1652	11.03	1740.2	38.05	5.06838
140426D123	LT-E1-087	0.10375	0.393	0.97115	3.11	0.06787	0.089	1692.2	68.28	689.1	16.02	423.3	5.36	1692.2	68.28	74.9852
140426D124	LT-E1-088	0.08281	0.181	2.05373	2.256	0.17983	0.138	1264.7	41.97	1133.5	7.5	1066.1	7.56	1264.7	41.97	15.7033
140426D125	LT-E1-089	0.06682	0.164	1.09495	1.705	0.11882	0.099	832.2	50.37	750.9	8.26	723.8	5.68	723.8	5.68	3.609
140426D126	LT-E1-090	0.08631	0.287	0.51458	1.368	0.04323	0.046	1345.1	62.78	421.5	9.17	272.8	2.85	1345.1	62.78	79.719
140426D130	LT-E1-091	0.07753	0.254	1.50395	3.986	0.14066	0.16	1134.6	64.02	932	16.16	848.4	9.03	1134.6	64.02	25.2247
140426D131	LT-E1-092	0.11505	0.278	4.27895	6.533	0.26967	0.257	1880.7	42.92	1689.3	12.57	1539.1	13.07	1880.7	42.92	18.1634
140426D132	LT-E1-093	0.12752	0.34	3.09456	5.81	0.17596	0.188	2064	46.34	1431.3	14.41	1044.9	10.29	2064	46.34	49.375
140426D133	LT-E1-094	0.06318	0.146	0.87303	1.132	0.10019	0.077	714.4	48.24	637.2	6.14	615.5	4.53	615.5	4.53	3.40552
140426D134	LT-E1-095	0.06663	0.146	0.33401	0.375	0.03636	0.027	826.3	45.19	292.6	2.86	230.2	1.68	230.2	1.68	21.326
140426D136	LT-E1-096	0.04994	0.134	0.30346	0.575	0.04408	0.035	192.1	61.18	269.1	4.48	278	2.17	278	2.17	-3.30732
140426D137	LT-E1-097	0.07999	0.164	1.66244	1.407	0.15074	0.109	1196.7	40.03	994.3	5.37	905.1	6.11	1196.7	40.03	24.367
140426D138	LT-E1-098	0.31437	0.844	3.47295	6.308	0.08013	0.1	3542.5	40.76	1521.1	14.32	496.9	5.96	3542.5	40.76	85.9732
140426D139	LT-E1-099	0.06429	0.178	0.56595	1.142	0.06385	0.055	751.1	57.49	455.4	7.4	399	3.35	399	3.35	12.3847
140426D140	LT-E1-100	0.03579	0.265	0.22453	1.6	0.04549	0.048	0.1	0	205.7	13.27	286.8	2.97	286.8	2.97	-39.4263
140426D144	LT-E1-101	0.12168	0.247	4.10892	3.351	0.2449	0.179	1981	35.73	1656.1	6.66	1412.1	9.29	1981	35.73	28.7178
140426D145	LT-E1-102	0.05814	0.166	0.53712	1.143	0.067	0.059	534.3	61.69	436.5	7.55	418.1	3.54	418.1	3.54	4.21535
140426D146	LT-E1-103	0.11169	0.237	1.53759	1.549	0.09984	0.076	1827	37.95	945.5	6.2	613.5	4.44	1827	37.95	66.4204
140426D147	LT-E1-104	0.06156	0.143	0.82926	1.147	0.09769	0.076	659	49.03	613.2	6.37	600.8	4.47	600.8	4.47	2.02218
140426D148	LT-E1-105	0.09655	0.196	2.18792	1.776	0.16434	0.119	1558.5	37.53	1177.2	5.66	980.9	6.58	1558.5	37.53	37.0613
140426D150	LT-E1-106	0.05955	0.124	0.52725	0.502	0.06421	0.047	587.3	44.63	430	3.34	401.2	2.82	401.2	2.82	6.69767
140426D151	LT-E1-107	0.13169	0.263	3.85	2.903	0.21201	0.152	2120.7	34.59	1603.3	6.08	1239.5	8.1	2120.7	34.59	41.5523
140426D152	LT-E1-108	0.06663	0.139	1.14287	1.089	0.12438	0.091	826.3	42.85	773.9	5.16	755.7	5.24	755.7	5.24	2.35173
140426D153	LT-E1-109	0.05954	0.13	0.403	0.464	0.04909	0.037	586.8	46.7	343.8	3.36	308.9	2.25	308.9	2.25	10.1513
140426D154	LT-E1-110	0.09491	0.19	3.46336	2.653	0.26463	0.19	1526.2	37.17	1518.9	6.04	1513.5	9.69	1526.2	37.17	0.832132
140426D158	LT-E1-111	0.07778	0.193	0.67387	1.096	0.06282	0.053	1141.4	48.45	523.1	6.65	392.8	3.2	1141.4	48.45	65.5861
140426D159	LT-E1-112	0.06879	0.142	0.87842	0.827	0.09259	0.068	892.5	42.13	640.1	4.47	570.9	4	570.9	4	10.8108
140426D160	LT-E1-113	0.06326	0.161	0.25321	0.434	0.02902	0.024	717.1	52.99	229.2	3.52	184.4	1.49	184.4	1.49	19.5462
140426D161	LT-E1-114	0.06487	0.148	0.3791	0.505	0.04237	0.032	770.2	47.27	326.4	3.72	267.5	2.01	267.5	2.01	18.0453
140426D162	LT-E1-115	0.05884	0.138	0.49906	0.72	0.0615	0.048	561.3	50.31	411.1	4.88	384.7	2.94	384.7	2.94	6.4218
140426D164	LT-E1-116	0.0601	0.13	0.30876	0.356	0.03725	0.028	607.2	46.26	273.2	2.76	235.8	1.72	235.8	1.72	13.6896
140426D165	LT-E1-117	0.11319	0.223	5.30464	3.871	0.33981	0.243	1851.3	35.15	1869.6	6.23	1885.8	11.7	1851.3	35.15	-1.86356
140426D166	LT-E1-118	0.08831	0.177	1.22969	1.011	0.10096	0.073	1389.3	37.91	814.2	4.6	620	4.27	1389.3	37.91	55.3732
140426D167	LT-E1-119	0.08918	0.181	0.95179	0.836	0.07739	0.056	1407.9	38.29	679	4.35	480.5	3.38	1407.9	38.29	65.8712
140426D168	LT-E1-120	0.07961	0.173	0.76529	0.893	0.06971	0.053	1187.2	42.34	577.1	5.13	434.4	3.21	1187.2	42.34	63.4097
140426D172	LT-E1-121	0.05581	0.186	0.35178	0.973	0.04571	0.042	444.4	72.64	306.1	7.31	288.1	2.61	288.1	2.61	5.88043
140426D173	LT-E1-122	0.06151	0.141	0.5443	0.752	0.06416	0.05	657	48.44	441.3	4.95	400.9	3.04	400.9	3.04	9.15477
140426D174	LT-E1-123	0.11334	0.228	0.53093	0.457	0.03397	0.025	1853.6	35.97	432.4	3.03	215.3	1.55	1853.6	35.97	88.3848
140426D175	LT-E1-124	0.06864	0.137	0.44637	0.365	0.04715	0.034	887.9	40.6	374.7	2.56	297	2.08	297	2.08	20.7366
140426D176	LT-E1-125	0.09	0.187	2.54397	2.614	0.20495	0.159	1425.4	39.19	1284.7	7.49	1201.9	8.51	1425.4	39.19	15.6798
140426D178	LT-E1-126	0.16299	0.317	10.195	7.326	0.45351	0.327	2487	32.38	2452.6	6.65	2410.9	14.49	2487	32.38	3.05991
140426D179	LT-E1-127	0.06786	0.152	0.54734	0.71	0.05848	0.045	864.3	45.69	443.2	4.66	366.4	2.77	366.4	2.77	17.3285
140426D180	LT-E1-128	0.05599	0.12	0.57395	0.653	0.07432	0.056	451.8	46.61	460.6	4.21	462.1	3.34	462.1	3.34	-0.325662
140426D181	LT-E1-129	0.0711	0.143	0.38808	0.341	0.03958	0.029	960.2	40.54	333	2.5	250.2	1.78	250.2	1.78	24.8649
140426D182	LT-E1-130	0.56804	1.359	13.2196	20.646	0.16874	0.234	4428.3	34.47	2695.5	14.74	1005.1	12.9	4428.3	34.47	77.3028
140426D186	LT-E1-131	0.05305	0.109	0.28568	0.285	0.03904	0.029	331	45.91	255.2	2.25	246.9	1.77	246.9	1.77	3.25235
140426D187	LT-E1-132	0.05957	0.124	0.45918	0.48	0.05588	0.041	588.1	44.54	383.7	3.34	350.6	2.53	350.6	2.53	8.62653
140426D188	LT-E1-133	0.11947	0.279	0.61248	0.884	0.03717	0.032	1948.3	41.12	485.1	5.57	235.3	1.97	1948.3	41.12	87.9228
140426D189	LT-E1-134	0.07815	0.221	0.42277	0.906	0.03922	0.036	1150.7	55.26	358	6.46	248	2.26	1150.7	55.26	78.4479
140426D190	LT-E1-135	0.0491	0.103	0.28786	0.312	0.04251	0.031	152.7	48.43	256.9	2.46	268.3	1.93	268.3	1.93	-4.43752
140426D192	LT-E1-136	0.05776	0.135	0.44797	0.665	0.05624	0.044	520.3	50.67	375.9	4.67	352.7	2.68	352.7	2.68	6.17185
140426D193	LT-E1-137	0.07512	0.152	0.49255	0.46	0.04754	0.035	1071.8	40.05	406.6	3.13	299.4	2.15	1071.8	40.05	72.0657
140426D194	LT-E1-138	0.07097	0.359	0.40975	1.905	0.04186	0.054	956.4	99.74	348.7	13.72	264.4	3.37	264.4	3.37	24.1755
140426D195	LT-E1-139	0.07178	0.142	0.802	0.673	0.08101	0.059	979.6	39.66	598	3.79	502.2	3.51	502.2	3.51	16.0201
140426D196	LT-E1-140	0.0649	0.153	1.0568	1.627	0.11806	0.098	771.2	48.93	732.2	8.03	719.4	5.63	719.4	5.63	1.74816
140426D200	LT-E1-141	0.2282	0.442	6.32289	4.897	0.2009	0.15	3039.4	30.67	2021.6	6.79	1180.2	8.07	3039.4	30.67	61.17
140426D201	LT-E1-142	0.0726	0.147	1.79238	1.742	0.17901	0.135	1002.8	40.5	1042.7	6.33	1061.6	7.39	1002.8	40.5	-5.86358
140426D202	LT-E1-143	0.05752	0.151	0.30266	0.577	0.03815	0.032	511.1	57.12	268.5	4.5	241.4	2	241.4	2	10.0931
140426D203	LT-E1-144	0.08545	0.173	1.3362	1.317	0.11338	0.086	1325.6	38.88	861.6	5.73	692.4	4.96	1325.6	38.88	47.767
140426D204	LT-E1-145	0.05503	0.119	0.54537	0.676	0.07185	0.055	413.5	47.02	442	4.44	447.3	3.28	447.3	3.28	-1.1991
140426D206	LT-E1-146	0.13748	0.271	8.07861	7.33	0.42606	0.34	2195.7	33.85	2239.9	8.2	2287.9	15.35	2195.7	33.85	-4.19912
140426D207	LT-E1-147	0.15183	0.295	8.83786	7.35	0.42206	0.326	2366.7	32.73	2321.4	7.59	2269.8	14.79	2366.7	32.73	4.09431
140426D208	LT-E1-148	0.06762	0.145	0.5411	0.65	0.05802	0.045	857	43.89	439.1	4.28	363.6	2.72	363.6	2.72	17.1943
140426D209	LT-E1-149	0.06355	0.147	0.60448	0.897	0.06897	0.056	726.7	48.37	480.1	5.68	429.9	3.36	429.9	3.36	10.4562
LT-5.5Ma
140426C004	LT-E2-001	0.17669	0.371	11.0704	9.788	0.45428	0.359	2622	34.49	2529.1	8.23	2414.2	15.9	2622	34.49	7.92525
140426C005	LT-E2-002	0.05556	0.144	0.28695	0.493	0.03745	0.031	434.5	56.28	256.2	3.89	237	1.9	237	1.9	7.49415
140426C006	LT-E2-003	0.13106	0.275	2.34089	2.024	0.1295	0.098	2112.2	36.34	1224.8	6.15	785	5.57	2112.2	36.34	62.835
140426C007	LT-E2-004	0.05457	0.122	0.26302	0.302	0.03495	0.026	394.5	49.03	237.1	2.43	221.4	1.65	221.4	1.65	6.62168
140426C008	LT-E2-005	0.09776	0.203	2.0982	1.723	0.15561	0.115	1581.8	38.35	1148.2	5.65	932.3	6.44	1581.8	38.35	41.0608
140426C010	LT-E2-006	0.07012	0.176	0.68152	1.096	0.07047	0.059	931.9	50.63	527.7	6.62	439	3.57	439	3.57	16.8088
140426C011	LT-E2-007	0.14338	0.298	4.30636	3.634	0.21777	0.165	2268.4	35.43	1694.6	6.95	1270.1	8.72	2268.4	35.43	44.009
140426C012	LT-E2-008	0.06598	0.147	0.59581	0.684	0.06547	0.051	805.8	45.96	474.6	4.36	408.8	3.06	408.8	3.06	13.8643
140426C013	LT-E2-009	0.11608	0.246	5.43186	5.207	0.33927	0.269	1896.7	37.65	1889.9	8.22	1883.2	12.93	1896.7	37.65	0.711763
140426C014	LT-E2-010	0.0756	0.172	0.56675	0.696	0.05436	0.043	1084.4	44.86	455.9	4.51	341.2	2.61	1084.4	44.86	68.5356
140426C018	LT-E2-011	0.08758	0.188	0.5659	0.571	0.04685	0.036	1373.4	40.74	455.4	3.7	295.1	2.2	1373.4	40.74	78.5132
140426C019	LT-E2-012	0.09055	0.191	2.6855	2.525	0.21503	0.165	1437.1	39.7	1324.5	6.96	1255.5	8.76	1437.1	39.7	12.6366
140426C020	LT-E2-013	0.06896	0.181	0.35563	0.634	0.03739	0.032	897.5	53.18	308.9	4.75	236.6	1.99	236.6	1.99	23.4056
140426C021	LT-E2-014	0.07658	0.211	0.92049	1.821	0.08715	0.08	1110.2	54.05	662.6	9.63	538.7	4.73	1110.2	54.05	51.4772
140426C022	LT-E2-015	0.07775	0.171	1.90757	2.165	0.17788	0.141	1140.5	43.15	1083.7	7.56	1055.4	7.74	1140.5	43.15	7.46164
140426C024	LT-E2-016	0.06174	0.144	0.57881	0.794	0.06798	0.054	665	49.31	463.7	5.11	424	3.25	424	3.25	8.56157
140426C025	LT-E2-017	0.083	0.17	1.79543	1.45	0.15684	0.116	1269.3	39.35	1043.8	5.27	939.2	6.47	1269.3	39.35	26.0065
140426C026	LT-E2-018	0.12077	0.249	4.8263	4.096	0.28976	0.22	1967.6	36.27	1789.5	7.14	1640.3	11.01	1967.6	36.27	16.6345
140426C027	LT-E2-019	0.07802	0.162	2.07706	1.827	0.19304	0.145	1147.3	40.65	1141.3	6.03	1137.8	7.85	1147.3	40.65	0.828031
140426C028	LT-E2-020	0.06248	0.142	0.60049	0.759	0.06969	0.055	690.5	47.7	477.5	4.82	434.3	3.3	434.3	3.3	9.04712
140426C032	LT-E2-021	0.12617	0.256	6.31993	4.986	0.36318	0.271	2045.3	35.4	2021.2	6.92	1997.2	12.83	2045.3	35.4	2.35173
140426C033	LT-E2-022	0.10999	0.224	2.75526	2.21	0.18163	0.135	1799.3	36.56	1343.5	5.98	1075.8	7.37	1799.3	36.56	40.2101
140426C034	LT-E2-023	0.09165	0.187	1.27859	1.058	0.10115	0.075	1460.1	38.47	836.2	4.72	621.1	4.4	1460.1	38.47	57.4618
140426C035	LT-E2-024	0.08786	0.178	1.42078	1.124	0.11726	0.087	1379.3	38.4	897.7	4.71	714.8	4.99	1379.3	38.4	48.1766
140426C036	LT-E2-025	0.06836	0.24	0.64132	1.877	0.06803	0.073	879.4	71.01	503.1	11.61	424.3	4.42	424.3	4.42	15.6629
140426C038	LT-E2-026	0.13882	0.28	2.58024	1.996	0.13477	0.1	2212.5	34.55	1295	5.66	815	5.66	2212.5	34.55	63.1638
140426C039	LT-E2-027	0.11812	0.25	0.61903	0.618	0.038	0.029	1928	37.51	489.2	3.88	240.4	1.82	1928	37.51	87.5311
140426C040	LT-E2-028	0.05615	0.133	0.32216	0.463	0.0416	0.033	457.9	51.51	283.6	3.55	262.8	2.04	262.8	2.04	7.33427
140426C041	LT-E2-029	0.07665	0.168	1.6743	1.932	0.15838	0.127	1112.1	43.08	998.8	7.34	947.8	7.04	1112.1	43.08	14.7739
140426C042	LT-E2-030	0.05818	0.123	0.44198	0.441	0.05508	0.041	536.1	46.09	371.6	3.1	345.6	2.53	345.6	2.53	6.99677
140426C046	LT-E2-031	0.08236	0.171	0.64792	0.599	0.05704	0.043	1254.1	39.91	507.2	3.69	357.6	2.62	1254.1	39.91	71.4855
140426C047	LT-E2-032	0.0995	0.199	2.13101	1.646	0.1553	0.115	1614.7	36.85	1158.9	5.34	930.6	6.4	1614.7	36.85	42.367
140426C048	LT-E2-033	0.12151	0.248	5.86735	5.237	0.35012	0.274	1978.5	36	1956.4	7.74	1935.2	13.07	1978.5	36	2.18853
140426C049	LT-E2-034	0.07659	0.182	0.99159	1.475	0.09388	0.079	1110.5	46.85	699.5	7.52	578.4	4.64	1110.5	46.85	47.9154
140426C050	LT-E2-035	0.05696	0.142	0.43676	0.727	0.0556	0.046	489.4	54.81	368	5.14	348.8	2.78	348.8	2.78	5.21739
140426C052	LT-E2-036	0.08574	0.173	1.85741	1.537	0.15708	0.117	1332.4	38.61	1066.1	5.46	940.5	6.54	1332.4	38.61	29.4131
140426C053	LT-E2-037	0.07228	0.147	1.55919	1.375	0.15642	0.118	993.9	40.93	954.1	5.45	936.8	6.56	936.8	6.56	1.81323
140426C054	LT-E2-038	0.0637	0.155	0.51945	0.813	0.05913	0.049	731.7	50.65	424.8	5.43	370.3	2.98	370.3	2.98	12.8296
140426C055	LT-E2-039	0.11138	0.225	4.80129	4.127	0.31259	0.24	1822	36.27	1785.1	7.22	1753.5	11.79	1822	36.27	3.7596
140426C056	LT-E2-040	0.06034	0.132	0.60008	0.712	0.07212	0.056	615.7	46.64	477.3	4.52	448.9	3.37	448.9	3.37	5.95014
140426C060	LT-E2-041	0.1054	0.21	3.56057	2.839	0.24497	0.183	1721.3	36.19	1540.8	6.32	1412.5	9.49	1721.3	36.19	17.9399
140426C061	LT-E2-042	0.05631	0.117	0.54569	0.531	0.07028	0.053	463.7	45.67	442.2	3.49	437.8	3.18	437.8	3.18	0.995025
140426C062	LT-E2-043	0.16517	0.326	10.6519	8.085	0.46765	0.35	2509.3	32.83	2493.2	7.05	2473.2	15.36	2509.3	32.83	1.43865
140426C063	LT-E2-044	0.36749	0.743	5.31172	4.54	0.10482	0.084	3781.1	30.31	1870.8	7.3	642.6	4.88	3781.1	30.31	83.0049
140426C064	LT-E2-045	0.07818	0.158	1.91863	1.65	0.17797	0.134	1151.4	39.51	1087.6	5.74	1055.9	7.33	1151.4	39.51	8.29425
140426C066	LT-E2-046	0.16068	0.316	10.349	7.865	0.46707	0.35	2462.8	32.9	2466.5	7.04	2470.7	15.37	2462.8	32.9	-0.320773
140426C067	LT-E2-047	0.11477	0.24	1.11951	1.129	0.07073	0.055	1876.3	37.17	762.7	5.41	440.6	3.33	1876.3	37.17	76.5176
140426C068	LT-E2-048	0.12952	0.27	0.56355	0.565	0.03155	0.025	2091.5	36.24	453.8	3.67	200.3	1.54	2091.5	36.24	90.4231
140426C069	LT-E2-049	0.05823	0.126	0.59377	0.697	0.07395	0.057	537.7	47.34	473.3	4.44	459.9	3.43	459.9	3.43	2.83119
140426C070	LT-E2-050	0.06014	0.128	0.5369	0.595	0.06474	0.05	608.7	45.44	436.4	3.93	404.4	3.01	404.4	3.01	7.33272
140426C074	LT-E2-051	0.06074	0.195	0.40883	1.099	0.04883	0.05	629.9	67.63	348	7.92	307.3	3.06	307.3	3.06	11.6954
140426C075	LT-E2-052	0.10985	0.205	5.02013	4.317	0.33149	0.258	1796.9	33.58	1822.7	7.28	1845.6	12.51	1796.9	33.58	-2.71022
140426C076	LT-E2-053	0.46245	0.942	10.9645	12.749	0.17197	0.183	4125.8	29.88	2520.1	10.82	1023	10.05	4125.8	29.88	75.2048
140426C077	LT-E2-054	0.05545	0.11	0.54882	0.58	0.07179	0.054	430.1	43.1	444.2	3.8	446.9	3.25	446.9	3.25	-0.607834
140426C078	LT-E2-055	0.08487	0.153	2.72918	1.863	0.23322	0.169	1312.5	34.71	1336.4	5.07	1351.4	8.81	1312.5	34.71	-2.96381
140426C080	LT-E2-056	0.04887	0.111	0.48913	0.747	0.07259	0.058	141.4	52.67	404.3	5.1	451.7	3.47	451.7	3.47	-11.724
140426C081	LT-E2-057	0.08434	0.169	1.39688	1.518	0.1201	0.094	1300.3	38.55	887.6	6.43	731.2	5.43	1300.3	38.55	43.7668
140426C082	LT-E2-058	0.1955	0.39	1.47959	1.517	0.05488	0.045	2789	32.26	922.1	6.21	344.4	2.76	2789	32.26	87.6515
140426C083	LT-E2-059	0.08836	0.169	0.37674	0.331	0.03092	0.023	1390.3	36.1	324.6	2.44	196.3	1.43	1390.3	36.1	85.8807
140426C084	LT-E2-060	0.10541	0.193	1.92377	1.37	0.13233	0.096	1721.5	33.3	1089.4	4.76	801.1	5.46	1721.5	33.3	53.465
140426C088	LT-E2-061	0.06255	0.118	0.4621	0.377	0.05356	0.039	692.9	39.74	385.7	2.61	336.3	2.38	336.3	2.38	12.8079
140426C089	LT-E2-062	0.05831	0.122	0.82736	0.987	0.10287	0.079	540.7	45.62	612.1	5.49	631.2	4.64	631.2	4.64	-3.12041
140426C090	LT-E2-063	0.08904	0.169	3.08717	2.568	0.25134	0.188	1405	35.8	1429.5	6.38	1445.4	9.68	1405	35.8	-2.87544
140426C091	LT-E2-064	0.22375	0.412	1.1374	0.777	0.03685	0.026	3007.9	29.29	771.3	3.69	233.3	1.65	3007.9	29.29	92.2438
140426C092	LT-E2-065	0.064	0.12	0.50246	0.392	0.05691	0.041	741.6	39.32	413.4	2.65	356.8	2.5	356.8	2.5	13.6913
140426C094	LT-E2-066	0.0669	0.127	0.63229	0.519	0.06851	0.05	834.8	39.21	497.5	3.23	427.1	3	427.1	3	14.1508
140426C095	LT-E2-067	0.0539	0.144	0.29844	0.6	0.04014	0.034	366.7	59.02	265.2	4.69	253.7	2.11	253.7	2.11	4.33635
140426C096	LT-E2-068	0.05893	0.118	0.58296	0.591	0.07171	0.053	564.5	43.05	466.4	3.79	446.4	3.2	446.4	3.2	4.28816
140426C097	LT-E2-069	0.10283	0.24	0.67535	1.033	0.0476	0.041	1675.9	42.56	524	6.26	299.8	2.54	1675.9	42.56	82.1111
140426C098	LT-E2-070	0.11834	0.236	5.69845	5.819	0.34902	0.288	1931.4	35.26	1931.1	8.82	1929.9	13.77	1931.4	35.26	0.0776639
140426C102	LT-E2-071	0.0537	0.126	0.49907	0.781	0.06736	0.054	358.5	52.33	411.1	5.29	420.2	3.25	420.2	3.25	-2.21357
140426C103	LT-E2-072	0.07945	0.157	2.06757	1.904	0.18863	0.142	1183.3	38.46	1138.1	6.3	1114	7.68	1183.3	38.46	5.8565
140426C104	LT-E2-073	0.15427	0.293	9.66264	7.308	0.45399	0.338	2393.8	31.91	2403.2	6.96	2413	14.97	2393.8	31.91	-0.802072
140426C105	LT-E2-074	0.11335	0.214	5.13176	3.735	0.32816	0.237	1853.7	33.82	1841.4	6.19	1829.4	11.52	1853.7	33.82	1.31089
140426C106	LT-E2-075	0.07046	0.154	0.71427	0.92	0.07348	0.058	941.7	44.16	547.3	5.45	457.1	3.46	457.1	3.46	16.4809
140426C108	LT-E2-076	0.05485	0.128	0.55321	0.832	0.07311	0.058	405.9	50.91	447.1	5.44	454.9	3.48	454.9	3.48	-1.74458
140426C109	LT-E2-077	0.1858	0.358	12.6444	10.216	0.49327	0.381	2705.3	31.42	2653.5	7.6	2584.8	16.45	2705.3	31.42	4.45422
140426C110	LT-E2-078	0.06257	0.124	0.94364	0.836	0.10932	0.079	693.6	41.57	674.8	4.37	668.8	4.62	668.8	4.62	0.889152
140426C111	LT-E2-079	0.05845	0.115	0.51747	0.439	0.06418	0.046	546.5	42.32	423.5	2.94	401	2.79	401	2.79	5.31287
140426C112	LT-E2-080	0.07379	0.142	1.91474	1.44	0.18808	0.134	1035.8	38.37	1086.2	5.02	1111	7.29	1035.8	38.37	-7.26009
140426C116	LT-E2-081	0.08501	0.234	0.51424	1.05	0.04385	0.04	1315.8	52.64	421.3	7.04	276.6	2.5	1315.8	52.64	78.9786
140426C117	LT-E2-082	0.06555	0.128	1.14918	0.9	0.12709	0.091	792	40.4	776.9	4.25	771.2	5.18	771.2	5.18	0.733685
140426C118	LT-E2-083	0.117	0.266	0.66868	0.908	0.04143	0.034	1910.8	40.25	519.9	5.52	261.7	2.13	1910.8	40.25	86.3042
140426C119	LT-E2-084	0.12617	0.243	3.24191	2.306	0.18628	0.132	2045.3	33.68	1467.2	5.52	1101.2	7.17	2045.3	33.68	46.1595
140426C120	LT-E2-085	0.09628	0.197	3.34437	3.314	0.25184	0.195	1553.2	37.92	1491.5	7.75	1448	10.04	1553.2	37.92	6.77311
140426C122	LT-E2-086	0.13401	0.261	6.63057	5.019	0.35873	0.26	2151.2	33.67	2063.4	6.68	1976.2	12.35	2151.2	33.67	8.13499
140426C123	LT-E2-087	0.11355	0.223	4.88849	3.84	0.31215	0.227	1857	35.09	1800.3	6.62	1751.3	11.17	1857	35.09	5.69198
140426C124	LT-E2-088	0.09153	0.195	0.67419	0.746	0.05341	0.041	1457.4	40.09	523.3	4.52	335.4	2.48	1457.4	40.09	76.9864
140426C125	LT-E2-089	0.16186	0.319	9.0795	7.175	0.40676	0.302	2475.1	32.85	2346	7.23	2200.1	13.85	2475.1	32.85	11.1107
140426C126	LT-E2-090	0.07064	0.164	0.6336	0.904	0.06504	0.052	947.1	46.84	498.3	5.62	406.2	3.13	406.2	3.13	18.4828
140426C130	LT-E2-091	0.08197	0.177	0.485	0.55	0.04291	0.032	1244.8	41.62	401.5	3.76	270.9	1.98	1244.8	41.62	78.2375
140426C131	LT-E2-092	0.05963	0.127	0.53933	0.578	0.0656	0.048	590.3	45.46	438	3.81	409.6	2.9	409.6	2.9	6.48402
140426C132	LT-E2-093	0.05795	0.14	0.38323	0.596	0.04797	0.038	527.4	52.51	329.4	4.37	302.1	2.32	302.1	2.32	8.2878
140426C133	LT-E2-094	0.05293	0.143	0.33759	0.656	0.04627	0.038	325.6	59.97	295.3	4.98	291.6	2.32	291.6	2.32	1.25296
140426C134	LT-E2-095	0.08414	0.185	0.4885	0.572	0.04212	0.032	1295.7	42.11	403.9	3.9	265.9	1.97	1295.7	42.11	79.4783
140426C136	LT-E2-096	0.05539	0.118	0.49778	0.519	0.06521	0.047	427.6	46.22	410.2	3.52	407.2	2.85	407.2	2.85	0.731351
140426C137	LT-E2-097	0.06884	0.166	0.30745	0.467	0.0324	0.026	894	49.05	272.2	3.63	205.6	1.59	205.6	1.59	24.4673
140426C138	LT-E2-098	0.11266	0.265	1.16897	1.66	0.07529	0.063	1842.7	42.01	786.2	7.77	468	3.8	1842.7	42.01	74.6025
140426C139	LT-E2-099	0.11659	0.237	4.55191	3.792	0.28331	0.207	1904.6	36.06	1740.5	6.94	1608	10.42	1904.6	36.06	15.5728
140426C140	LT-E2-100	0.14941	0.307	7.62566	6.803	0.37039	0.285	2339.2	34.73	2187.9	8.01	2031.2	13.39	2339.2	34.73	13.1669
140426C144	LT-E2-101	0.0545	0.177	0.31089	0.809	0.04137	0.038	391.8	70.43	274.9	6.26	261.3	2.35	261.3	2.35	4.94725
140426C145	LT-E2-102	0.18475	0.468	10.8088	19.988	0.42432	0.554	2696	41.28	2506.8	17.19	2280.1	25.08	2696	41.28	15.4266
140426C146	LT-E2-103	0.07462	0.336	0.68897	2.767	0.06697	0.093	1057.9	88.31	532.2	16.63	417.9	5.6	1057.9	88.31	60.4972
140426C147	LT-E2-104	0.11192	0.37	0.69292	1.834	0.04491	0.051	1830.7	58.67	534.6	11	283.2	3.14	1830.7	58.67	84.5305
140426C148	LT-E2-105	0.10284	0.227	0.53634	0.638	0.03783	0.029	1676	40.24	436	4.21	239.4	1.82	1676	40.24	85.716
140426C150	LT-E2-106	0.19883	0.435	10.0979	12.893	0.3684	0.362	2816.6	35.3	2443.8	11.8	2021.9	17.06	2816.6	35.3	28.2149
140426C151	LT-E2-107	0.06595	0.18	0.38138	0.764	0.04195	0.037	804.8	56.21	328.1	5.62	264.9	2.29	264.9	2.29	19.2624
140426C152	LT-E2-108	0.14324	0.285	4.92915	4.142	0.24961	0.183	2266.7	33.86	1807.3	7.09	1436.5	9.46	2266.7	33.86	36.6259
140426C153	LT-E2-109	0.13495	0.291	0.69651	0.812	0.03744	0.03	2163.4	37.16	536.7	4.86	236.9	1.84	2163.4	37.16	89.0496
140426C154	LT-E2-110	0.0999	0.217	2.13107	2.651	0.15473	0.127	1622.2	39.96	1158.9	8.6	927.4	7.07	1622.2	39.96	42.8307
140426C158	LT-E2-111	0.05744	0.169	0.5258	1.228	0.06637	0.061	508.2	63.82	429	8.18	414.3	3.68	414.3	3.68	3.42657
140426C159	LT-E2-112	0.06951	0.212	0.33857	0.827	0.03531	0.034	914.1	61.46	296.1	6.28	223.7	2.14	223.7	2.14	24.4512
140426C160	LT-E2-113	0.10712	0.324	0.92672	2.242	0.06272	0.069	1751	54.39	665.9	11.82	392.1	4.19	1751	54.39	77.6071
140426C161	LT-E2-114	0.08994	0.208	1.08621	1.652	0.08754	0.074	1424.3	43.42	746.7	8.04	541	4.41	1424.3	43.42	62.0164
140426C162	LT-E2-115	0.15296	0.296	8.08845	7.697	0.38326	0.301	2379.3	32.64	2241	8.6	2091.5	14.02	2379.3	32.64	12.096
140426C164	LT-E2-116	0.11251	0.222	4.83528	5.053	0.31138	0.247	1840.4	35.24	1791.1	8.79	1747.5	12.13	1840.4	35.24	5.04782
140426C165	LT-E2-117	0.05418	0.166	0.52954	1.34	0.07081	0.067	378.3	67.24	431.5	8.89	441	4.02	441	4.02	-2.20162
140426C166	LT-E2-118	0.0705	0.14	0.65313	0.704	0.0671	0.049	943	40.19	510.4	4.33	418.6	2.98	418.6	2.98	17.9859
140426C167	LT-E2-119	0.05281	0.172	0.49906	1.383	0.06843	0.067	320.8	72.41	411.1	9.37	426.7	4.07	426.7	4.07	-3.7947
140426C168	LT-E2-120	0.07952	0.156	1.41402	1.505	0.12875	0.096	1185	38.22	894.8	6.33	780.7	5.48	1185	38.22	34.1181
140426C172	LT-E2-121	0.06607	0.268	0.6106	2.192	0.06701	0.084	808.7	99.5	483.9	11.38	418.1	3.25	418.1	3.25	13.5979
140426C173	LT-E2-122	0.06264	0.185	0.70346	1.642	0.08143	0.079	696	66.95	540.9	10.27	504.7	4.17	504.7	4.17	6.69255
140426C174	LT-E2-123	0.06393	0.31	0.33891	1.5	0.03844	0.052	739.4	45.86	296.3	8.74	243.1	5.42	243.1	5.42	17.9548
140426C175	LT-E2-124	0.06663	0.218	0.59506	1.614	0.06475	0.069	826.3	65.72	474.1	17.82	404.5	11.63	404.5	11.63	14.6804
140426C176	LT-E2-125	0.08137	0.194	1.1907	1.885	0.10611	0.093	1230.3	35.7	796.3	5.38	650.1	5.05	1230.3	35.7	47.1592
140426C178	LT-E2-126	0.10342	0.202	1.67754	1.418	0.11761	0.087	1686.4	54.23	1000	4.76	716.8	2.51	1686.4	54.23	57.4953
140426C179	LT-E2-127	0.23411	1.181	3.90201	17.952	0.12085	0.3	3080.4	52.03	1614.1	7.69	735.5	3.02	3080.4	52.03	76.1232
140426C180	LT-E2-128	0.05642	0.139	0.38375	0.649	0.04932	0.041	468	42.96	329.8	9.5	310.4	9.5	310.4	9.5	5.88235
140426C181	LT-E2-129	0.08429	0.229	0.60311	1.214	0.05188	0.049	1299.1	27.06	479.2	7.61	326.1	9.31	1299.1	27.06	74.898
140426C182	LT-E2-130	0.0805	0.178	2.32061	3.105	0.20902	0.178	1209.3	103.71	1218.6	32.69	1223.6	18.78	1209.3	103.71	-1.1825
140426C186	LT-E2-131	0.08585	0.205	2.85179	4.609	0.24087	0.229	1334.7	52.24	1369.3	5.74	1391.2	3.49	1334.7	52.24	-4.23316
140426C187	LT-E2-132	0.05609	0.162	0.50162	1.122	0.06485	0.06	455.5	53.9	412.8	6.25	405	3.55	405	3.55	1.88953
140426C188	LT-E2-133	0.05668	0.135	0.55682	0.88	0.07123	0.058	478.2	39.31	449.5	11.1	443.6	13.86	443.6	13.86	1.31257
140426C189	LT-E2-134	0.05764	0.143	0.56047	0.96	0.0705	0.059	515.9	63.27	451.8	19.74	439.2	12.42	439.2	12.42	2.78884
140426C190	LT-E2-135	0.11152	0.245	4.69058	6.222	0.30498	0.281	1824.3	107.81	1765.6	12.6	1715.9	3.89	1824.3	107.81	5.94201
140426C192	LT-E2-136	0.0581	0.295	0.36311	1.692	0.04531	0.063	533.1	35.69	314.5	11.69	285.7	5.38	285.7	5.38	9.15739
140426C193	LT-E2-137	0.15065	0.309	8.73544	9.414	0.42042	0.37	2353.3	36.2	2310.8	8.25	2262.4	12.75	2353.3	36.2	3.86266
140426C194	LT-E2-138	0.33026	0.779	3.72395	5.441	0.08176	0.09	3618.3	96.47	1576.5	16.33	506.6	5.78	3618.3	96.47	85.9989
140426C195	LT-E2-139	0.11127	0.225	5.05632	4.919	0.32949	0.263	1820.2	27.26	1828.8	7.71	1835.9	9.41	1820.2	27.26	-0.862543
140426C196	LT-E2-140	0.06341	0.297	0.60523	2.581	0.06921	0.096	721.9	60.66	480.5	16.24	431.4	10.78	431.4	10.78	10.2185
140426C200	LT-E2-141	0.07445	0.227	1.94956	4.84	0.18987	0.214	1053.3	36.51	1098.3	9.59	1120.6	14.64	1053.3	36.51	-6.38944
140426C201	LT-E2-142	0.06388	0.145	0.43448	0.598	0.04931	0.039	737.7	89.43	366.4	12.29	310.3	4.11	310.3	4.11	15.3111
140426C202	LT-E2-143	0.12268	0.255	6.11756	6.723	0.36156	0.309	1995.5	40.17	1992.8	5.94	1989.5	5.78	1995.5	40.17	0.300677
140426C203	LT-E2-144	0.06228	0.268	0.45907	1.766	0.05345	0.067	683.6	63.59	383.6	17.42	335.6	11.19	335.6	11.19	12.513
140426C204	LT-E2-145	0.0779	0.16	1.43772	1.427	0.13382	0.102	1144.2	48.02	904.8	9.36	809.6	7.52	1144.2	48.02	29.2431
140426C206	LT-E2-146	0.06903	0.163	1.49454	2.3	0.15697	0.135	899.8	53.25	928.2	14.14	939.9	11.04	939.9	11.04	-1.2605
140426C207	LT-E2-147	0.11086	0.221	4.91037	4.386	0.32115	0.247	1813.5	34.33	1804	3.36	1795.4	1.4	1813.5	34.33	0.99807
140426C208	LT-E2-148	0.07674	0.208	2.13455	4.366	0.20167	0.206	1114.5	43.17	1160.1	4.47	1184.3	2.72	1114.5	43.17	-6.2629
140426C209	LT-E2-149	0.14264	0.287	0.58849	0.526	0.02991	0.022	2259.5	27.58	469.9	8	190	9.71	2259.5	27.58	91.5911
140426C210	LT-E2-150	0.07463	0.161	0.59461	0.702	0.05777	0.045	1058.2	63.54	473.8	17.29	362	11.12	1058.2	63.54	65.791
140426C214	LT-E2-151	0.067	0.415	0.36127	2.095	0.03909	0.067	837.8	83.42	313.2	6.88	247.2	2.36	247.2	2.36	21.0728
140426C215	LT-E2-152	0.07767	0.17	1.85152	2.299	0.17283	0.141	1138.6	42.2	1064	4.28	1027.7	2.45	1138.6	42.2	9.74003
140426C216	LT-E2-153	0.0531	0.201	0.26244	0.856	0.03583	0.038	333	73.52	236.6	6.71	227	2.56	227	2.56	4.05748
140426C217	LT-E2-154	0.07879	0.17	0.56256	0.659	0.05177	0.04	1166.8	84.79	453.2	25.65	325.4	15.38	1166.8	84.79	72.1118
140426C218	LT-E2-155	0.0528	0.175	0.31868	0.871	0.04376	0.041	320	55.52	280.9	7.62	276.1	4.21	276.1	4.21	1.70879
140426C220	LT-E2-156	0.0603	0.158	0.67152	1.255	0.08074	0.071	614.4	144.72	521.6	22.5	500.5	5.64	500.5	5.64	4.04525
140426C221	LT-E2-157	0.12999	0.36	5.79605	12.669	0.32328	0.431	2097.8	57.35	1945.8	6.98	1805.7	3.82	2097.8	57.35	13.9241
140426C222	LT-E2-158	0.07692	0.585	0.44376	3.199	0.04183	0.091	1119	133.9	372.9	15.7	264.2	4.02	1119	133.9	76.3896
140426C223	LT-E2-159	0.05711	0.15	0.5797	1.086	0.0736	0.064	495	27.87	464.3	8.28	457.8	9.89	457.8	9.89	1.39996
140426C224	LT-E2-160	0.05686	0.358	0.35123	2.09	0.04478	0.065	485.5	64.07	305.6	17.55	282.4	11.27	282.4	11.27	7.59162
140426C228	LT-E2-161	0.09466	0.194	1.69853	1.626	0.1301	0.099	1521.3	115.89	1008	17.46	788.4	5.55	1521.3	115.89	48.1759
140426C229	LT-E2-162	0.06692	0.162	1.15071	1.832	0.12467	0.106	835.3	165.86	777.6	23.6	757.4	6.41	757.4	6.41	2.59774
140426C230	LT-E2-163	0.05689	0.308	0.51838	2.61	0.06606	0.092	486.6	88.87	424.1	11.43	412.4	3.76	412.4	3.76	2.75878
140426C231	LT-E2-164	0.05923	0.476	0.43111	3.326	0.05277	0.105	575.6	86.17	364	26.41	331.5	15.53	331.5	15.53	8.92857
140426C232	LT-E2-165	0.06196	0.265	0.42228	1.602	0.04941	0.061	672.9	36.21	357.7	4.76	310.9	1.58	310.9	1.58	13.0836
140426C234	LT-E2-166	0.16208	0.352	0.69359	0.794	0.03103	0.025	2477.4	71.75	535	8.66	197	3.48	2477.4	71.75	92.0481
140426C235	LT-E2-167	0.10033	0.227	3.28738	4.485	0.23756	0.211	1630.2	49.67	1478.1	6.18	1374	2.01	1630.2	49.67	15.7159
140426C236	LT-E2-168	0.05789	0.193	0.45047	1.236	0.05642	0.057	525.2	50.67	377.6	7.36	353.8	3.86	353.8	3.86	6.30297
140426C237	LT-E2-169	0.09645	0.26	0.46372	0.891	0.03486	0.032	1556.6	27.93	386.8	8.07	220.9	9.58	1556.6	27.93	85.8088
140426C238	LT-E2-170	0.07113	0.179	0.73202	1.255	0.07462	0.064	961.1	72.7	557.7	20.32	463.9	12.59	463.9	12.59	16.8191
140426C242	LT-E2-171	0.06732	0.188	1.25204	2.626	0.13484	0.13	847.7	42.56	824.3	12.05	815.4	13	815.4	13	1.0797
140426C243	LT-E2-172	0.10373	0.22	4.04852	4.454	0.28299	0.232	1691.9	52.75	1644	10.98	1606.4	7.34	1691.9	52.75	5.05349
140426C244	LT-E2-173	0.10389	0.243	3.8724	5.782	0.27024	0.256	1694.8	38.2	1607.9	9.83	1542	11.24	1694.8	38.2	9.01581
140426C245	LT-E2-174	0.07119	0.187	1.36502	2.558	0.13903	0.13	962.8	63.41	874	17.8	839.1	11.27	839.1	11.27	3.99314
140426C246	LT-E2-175	0.12229	0.266	4.28825	5.122	0.25425	0.219	1989.8	33.04	1691.1	8.7	1460.4	17.7	1989.8	33.04	26.6057
140426C248	LT-E2-176	0.18957	0.385	13.2401	12.201	0.5064	0.414	2738.4	99.64	2696.9	30.84	2641.2	9.77	2738.4	99.64	3.54952
140426C249	LT-E2-177	0.16057	0.341	9.27104	10.414	0.41864	0.375	2461.6	89.27	2365.2	13.22	2254.3	4.79	2461.6	89.27	8.42135
140426C250	LT-E2-178	0.12388	0.72	1.30474	7	0.07636	0.163	2012.9	76.57	847.8	10.08	474.4	3.85	2012.9	76.57	76.432
140426C251	LT-E2-179	0.06001	0.255	0.5289	1.991	0.0639	0.079	603.9	28.04	431.1	7.96	399.3	9.19	399.3	9.19	7.37648
140426C252	LT-E2-180	0.05944	0.215	0.48064	1.47	0.05863	0.063	583.3	67.86	398.5	19.75	367.3	12.31	367.3	12.31	7.82936
140426C256	LT-E2-181	0.18784	0.543	3.55916	7.795	0.13738	0.18	2723.3	59.97	1540.5	7.71	829.9	3.65	2723.3	59.97	69.5259
140426C257	LT-E2-182	0.13244	0.404	2.06893	4.943	0.11327	0.14	2130.5	41.66	1138.6	8.62	691.7	2.44	2130.5	41.66	67.5334
140426C258	LT-E2-183	0.06053	0.172	0.55768	1.183	0.0668	0.06	622.5	72.71	450	9.66	416.9	4.14	416.9	4.14	7.35556
140426C259	LT-E2-184	0.18757	0.481	1.0081	1.705	0.03897	0.039	2721	64.44	707.9	18.16	246.4	11.55	2721	64.44	90.9445
140426C260	LT-E2-185	0.05678	0.189	0.53255	1.458	0.068	0.069	482.3	66.18	433.5	5.71	424.1	2.17	424.1	2.17	2.1684
140426C262	LT-E2-186	0.05831	0.178	0.30702	0.735	0.03818	0.035	540.7	47.16	271.9	13.49	241.5	12.66	241.5	12.66	11.1806
140426C263	LT-E2-187	0.08253	0.268	0.712	1.856	0.06255	0.067	1258.2	76.54	545.9	9.42	391.1	2.8	1258.2	76.54	68.9159
140426C264	LT-E2-188	0.09309	0.236	3.13771	5.497	0.24438	0.244	1489.8	66.47	1442	8.19	1409.4	3.61	1489.8	66.47	5.3967
140426C265	LT-E2-189	0.07235	0.279	0.38906	1.288	0.03899	0.045	995.7	28.48	333.7	8.48	246.6	9.81	246.6	9.81	26.1013
140426C266	LT-E2-190	0.05752	0.177	0.50162	1.211	0.06323	0.06	511.1	62.27	412.8	16.79	395.3	10.94	395.3	10.94	4.23934
140426C270	LT-E2-191	0.05217	0.201	0.27633	0.917	0.0384	0.041	293	68.76	247.7	8.95	242.9	3.99	242.9	3.99	1.93783
140426C271	LT-E2-192	0.10199	0.209	1.58939	1.394	0.113	0.083	1660.6	74.74	966.1	9.03	690.1	3.1	1660.6	74.74	58.4427
140426C272	LT-E2-193	0.0566	0.178	0.54346	1.36	0.06962	0.066	475.2	90.08	440.7	9.22	433.9	3.06	433.9	3.06	1.543
140426C273	LT-E2-194	0.06281	0.226	0.41668	1.26	0.0481	0.05	701.7	65.78	353.7	18.3	302.9	11.49	302.9	11.49	14.3625
140426C274	LT-E2-195	0.05552	0.231	0.33078	1.208	0.0432	0.05	433.1	69.26	290.2	16.79	272.6	8.78	272.6	8.78	6.06478
140426C276	LT-E2-196	0.07232	0.252	1.30111	3.805	0.13046	0.154	994.9	34.29	846.2	8.48	790.5	15.49	790.5	15.49	6.58237
140426C277	LT-E2-197	0.15879	0.334	8.52372	8.602	0.38922	0.322	2442.8	62.81	2288.5	10.25	2119.2	4.7	2442.8	62.81	13.2471
140426C278	LT-E2-198	0.16501	0.34	9.91602	9.111	0.43575	0.345	2507.6	51.27	2427	18.9	2331.6	19.64	2507.6	51.27	7.01866
140426C279	LT-E2-199	0.06566	0.201	0.73132	1.747	0.08076	0.079	795.5	28.47	557.3	8.17	500.7	9.48	500.7	9.48	10.1561
140426C280	LT-E2-200	0.10951	0.313	4.88209	10.946	0.32326	0.403	1791.2	66.21	1799.2	18.91	1805.6	11.92	1791.2	66.21	-0.80393
LT-6Ma
140426B004	LT-E3-001	0.7031	1.481	34.2517	44.329	0.35315	0.443	4737.1	29.91	3617.3	12.77	1949.6	21.13	4737.1	29.91	58.844
140426B005	LT-E3-002	0.06019	0.146	0.35873	0.564	0.04321	0.036	610.3	51.45	311.3	4.21	272.7	2.19	272.7	2.19	12.3996
140426B006	LT-E3-003	0.11083	0.238	4.2152	5.049	0.27571	0.248	1813.1	38.56	1677	9.83	1569.7	12.55	1813.1	38.56	13.4245
140426B008	LT-E3-005	0.08589	0.775	1.26826	11.204	0.10704	0.289	1335.7	165.29	831.6	50.16	655.6	16.82	1335.7	165.29	50.9171
140426B010	LT-E3-006	0.54911	1.572	9.17107	20.459	0.12108	0.223	4378.8	41.25	2355.2	20.42	736.8	12.84	4378.8	41.25	83.1735
140426B011	LT-E3-007	0.16342	0.33	0.38782	0.329	0.0172	0.013	2491.4	33.59	332.8	2.4	110	0.82	2491.4	33.59	95.5848
140426B012	LT-E3-008	0.19258	0.384	1.05841	0.84	0.03984	0.03	2764.3	32.32	733	4.14	251.9	1.84	2764.3	32.32	90.8874
140426B013	LT-E3-009	0.17354	0.347	2.0282	1.668	0.08473	0.064	2592.1	33	1125	5.59	524.3	3.8	2592.1	33	79.7732
140426B014	LT-E3-010	0.10801	0.22	1.97328	1.804	0.13245	0.102	1766.1	36.83	1106.4	6.16	801.8	5.8	1766.1	36.83	54.6005
140426B018	LT-E3-011	0.07197	0.165	1.24066	1.726	0.12498	0.106	985.1	45.94	819.2	7.82	759.1	6.05	759.1	6.05	7.33643
140426B019	LT-E3-012	0.08942	0.197	0.53268	0.643	0.04319	0.034	1413.2	41.44	433.6	4.26	272.6	2.12	1413.2	41.44	80.7104
140426B020	LT-E3-013	0.06759	0.195	0.42327	0.93	0.0454	0.043	856	58.76	358.4	6.64	286.2	2.65	286.2	2.65	20.1451
140426B021	LT-E3-014	0.0655	0.139	1.09874	1.206	0.12163	0.094	790.3	44.02	752.7	5.83	739.9	5.42	739.9	5.42	1.70054
140426B022	LT-E3-015	0.06503	0.141	0.60325	0.703	0.06726	0.052	775.3	44.98	479.3	4.45	419.6	3.14	419.6	3.14	12.4557
140426B024	LT-E3-016	0.2418	0.672	3.44551	7.186	0.10331	0.144	3131.8	43.48	1514.8	16.41	633.8	8.42	3131.8	43.48	79.7624
140426B025	LT-E3-017	0.17022	0.335	6.10068	4.505	0.25985	0.19	2559.8	32.53	1990.3	6.44	1489.1	9.74	2559.8	32.53	41.8275
140426B026	LT-E3-018	0.09075	0.182	2.95271	2.451	0.23589	0.177	1441.4	37.65	1395.5	6.3	1365.3	9.22	1441.4	37.65	5.27959
140426B027	LT-E3-019	0.12434	0.245	3.73558	2.747	0.21783	0.158	2019.3	34.49	1579	5.89	1270.4	8.38	2019.3	34.49	37.0871
140426B028	LT-E3-020	0.06498	0.133	0.54999	0.512	0.06137	0.045	773.5	42.59	445	3.36	384	2.76	384	2.76	13.7079
140426B032	LT-E3-021	0.06201	0.127	0.57407	0.532	0.06712	0.05	674.5	43.24	460.6	3.43	418.8	3	418.8	3	9.07512
140426B033	LT-E3-022	0.1904	0.376	12.5311	9.712	0.47721	0.362	2745.6	32.09	2645.1	7.29	2515.1	15.78	2745.6	32.09	8.39525
140426B034	LT-E3-023	0.08559	0.198	1.71864	2.466	0.14559	0.13	1328.9	44.19	1015.5	9.21	876.2	7.31	1328.9	44.19	34.0658
140426B035	LT-E3-024	0.10138	0.25	2.60262	4.436	0.18615	0.194	1649.5	45.06	1301.4	12.5	1100.5	10.54	1649.5	45.06	33.2828
140426B036	LT-E3-025	0.10741	0.26	0.79366	1.238	0.05358	0.047	1755.9	43.62	593.2	7.01	336.5	2.89	1755.9	43.62	80.836
140426B038	LT-E3-026	0.05615	0.132	0.32082	0.472	0.04143	0.033	457.7	51.4	282.5	3.63	261.7	2.04	261.7	2.04	7.36283
140426B039	LT-E3-027	0.06428	0.133	0.98713	0.949	0.11135	0.083	750.8	43.01	697.3	4.85	680.6	4.83	680.6	4.83	2.39495
140426B040	LT-E3-028	0.16004	0.315	9.11465	6.742	0.41296	0.303	2456.1	32.88	2349.6	6.77	2228.4	13.81	2456.1	32.88	9.2708
140426B041	LT-E3-029	0.1277	0.263	3.84039	3.758	0.21806	0.176	2066.6	35.89	1601.3	7.88	1271.6	9.33	2066.6	35.89	38.469
140426B042	LT-E3-030	0.08062	0.182	0.46472	0.609	0.0418	0.033	1212.3	43.89	387.5	4.22	264	2.07	1212.3	43.89	78.2232
140426B046	LT-E3-031	0.10996	0.227	3.87882	3.833	0.2558	0.207	1798.7	37.1	1609.3	7.98	1468.3	10.61	1798.7	37.1	18.3688
140426B047	LT-E3-032	0.06445	0.138	0.49329	0.542	0.0555	0.042	756.4	44.48	407.1	3.68	348.2	2.57	348.2	2.57	14.4682
140426B048	LT-E3-033	0.09695	0.2	3.24793	3.156	0.24293	0.192	1566.2	38.11	1468.7	7.54	1401.9	9.96	1566.2	38.11	10.4904
140426B049	LT-E3-034	0.06305	0.132	0.67543	0.694	0.07768	0.058	710.1	44.02	524	4.2	482.2	3.49	482.2	3.49	7.9771
140426B050	LT-E3-035	0.16399	0.329	9.37615	8.084	0.4146	0.329	2497.3	33.35	2375.5	7.91	2235.9	15	2497.3	33.35	10.4673
140426B052	LT-E3-036	0.44054	0.962	7.52543	9.105	0.12387	0.131	4053.6	32.15	2176	10.84	752.8	7.52	4053.6	32.15	81.4289
140426B053	LT-E3-037	0.07231	0.147	1.3065	1.171	0.13102	0.097	994.8	40.84	848.6	5.16	793.7	5.54	793.7	5.54	6.46948
140426B054	LT-E3-038	0.05503	0.125	0.32112	0.426	0.04231	0.032	413.5	49.23	282.8	3.28	267.2	2.01	267.2	2.01	5.51627
140426B055	LT-E3-039	0.12961	0.303	1.28506	1.839	0.0719	0.064	2092.7	40.48	839.1	8.17	447.6	3.83	2092.7	40.48	78.6114
140426B056	LT-E3-040	0.05901	0.137	0.32555	0.461	0.04	0.031	567.6	49.84	286.2	3.53	252.9	1.95	252.9	1.95	11.6352
140426B060	LT-E3-041	0.06027	0.123	0.55976	0.506	0.06735	0.049	613.4	43.54	451.4	3.3	420.2	2.97	420.2	2.97	6.91183
140426B061	LT-E3-042	0.07187	0.143	1.47978	1.175	0.14932	0.108	982.2	40.1	922.1	4.81	897.2	6.06	897.2	6.06	2.70036
140426B062	LT-E3-043	0.05848	0.158	0.52079	1.031	0.06459	0.055	547.7	58.05	425.7	6.88	403.5	3.33	403.5	3.33	5.21494
140426B063	LT-E3-044	0.16516	0.325	12.0027	8.759	0.52704	0.383	2509.2	32.7	2604.6	6.84	2729	16.17	2509.2	32.7	-8.75976
140426B064	LT-E3-045	0.07102	0.149	1.5121	1.545	0.15441	0.118	957.9	42.21	935.3	6.24	925.7	6.59	925.7	6.59	1.02641
140426B066	LT-E3-046	0.07226	0.175	0.83855	1.323	0.08416	0.073	993.3	48.5	618.3	7.31	520.9	4.32	520.9	4.32	15.7529
140426B067	LT-E3-047	0.11223	0.223	4.48343	3.478	0.28973	0.212	1835.8	35.52	1727.9	6.44	1640.2	10.62	1835.8	35.52	10.6548
140426B068	LT-E3-048	0.06487	0.18	0.35649	0.732	0.03985	0.036	770.2	57.38	309.6	5.48	251.9	2.21	251.9	2.21	18.637
140426B069	LT-E3-049	0.05991	0.131	0.64842	0.763	0.07849	0.06	600.5	46.52	507.5	4.7	487.1	3.58	487.1	3.58	4.0197
140426B070	LT-E3-050	0.16039	0.317	9.1462	6.858	0.41358	0.303	2459.8	32.98	2352.7	6.86	2231.3	13.84	2459.8	32.98	9.28937
140426B074	LT-E3-051	0.11293	0.224	5.21856	4.038	0.33516	0.246	1847.1	35.47	1855.7	6.59	1863.4	11.87	1847.1	35.47	-0.882464
140426B075	LT-E3-052	0.30925	0.625	2.44223	2.046	0.05728	0.044	3517.2	30.87	1255.1	6.04	359	2.68	3517.2	30.87	89.793
140426B076	LT-E3-053	0.09465	0.193	2.82858	2.602	0.21675	0.166	1521.1	38.04	1363.1	6.9	1264.7	8.79	1521.1	38.04	16.8562
140426B077	LT-E3-054	0.05697	0.116	0.53013	0.476	0.06749	0.049	489.9	44.55	431.9	3.16	421	2.95	421	2.95	2.52373
140426B078	LT-E3-055	0.05731	0.14	0.37782	0.6	0.04782	0.038	502.9	53.25	325.4	4.42	301.1	2.36	301.1	2.36	7.46773
140426B080	LT-E3-056	0.05762	0.129	0.47902	0.612	0.06029	0.046	515.2	48.76	397.4	4.2	377.4	2.8	377.4	2.8	5.03271
140426B081	LT-E3-057	0.16277	0.32	9.75665	7.039	0.43478	0.312	2484.6	32.79	2412.1	6.64	2327.2	14.03	2484.6	32.79	6.33502
140426B082	LT-E3-058	0.06269	0.141	0.44507	0.577	0.0515	0.04	697.7	47.32	373.8	4.06	323.7	2.45	323.7	2.45	13.4029
140426B083	LT-E3-059	0.0647	0.146	0.5395	0.703	0.06048	0.047	764.6	46.85	438.1	4.63	378.6	2.87	378.6	2.87	13.5814
140426B084	LT-E3-060	0.07047	0.143	1.26131	1.088	0.12983	0.095	942.1	40.97	828.5	4.89	786.9	5.39	786.9	5.39	5.02112
140426B088	LT-E3-061	0.16347	0.323	1.66495	1.253	0.07381	0.052	2491.9	32.88	995.3	4.77	459	3.14	2491.9	32.88	81.5803
140426B089	LT-E3-062	0.07198	0.143	1.15778	0.908	0.11656	0.082	985.5	39.89	780.9	4.27	710.7	4.74	710.7	4.74	8.98963
140426B090	LT-E3-063	0.06935	0.138	1.32106	1.031	0.13806	0.097	909	40.32	855	4.51	833.7	5.51	833.7	5.51	2.49123
140426B091	LT-E3-064	0.16509	0.325	10.4308	7.826	0.4579	0.332	2508.5	32.69	2473.8	6.95	2430.3	14.68	2508.5	32.69	3.1174
140426B092	LT-E3-065	0.07671	0.154	1.78036	1.509	0.16821	0.121	1113.6	39.62	1038.3	5.51	1002.3	6.68	1113.6	39.62	9.99461
140426B095	LT-E3-067	0.12807	0.262	1.28526	1.166	0.07274	0.054	2071.7	35.56	839.2	5.18	452.6	3.23	2071.7	35.56	78.1532
140426B096	LT-E3-068	0.05866	0.12	0.68646	0.63	0.08482	0.061	554.6	43.98	530.7	3.79	524.8	3.62	524.8	3.62	1.11174
140426B097	LT-E3-069	0.07167	0.144	1.33923	1.141	0.13544	0.097	976.7	40.51	862.9	4.95	818.8	5.53	818.8	5.53	5.11067
140426B098	LT-E3-070	0.06649	0.145	1.2861	1.528	0.14021	0.107	821.8	44.85	839.6	6.79	845.8	6.05	845.8	6.05	-0.738447
140426B102	LT-E3-071	0.12517	0.247	3.25205	2.423	0.18835	0.134	2031.2	34.47	1469.7	5.79	1112.4	7.29	2031.2	34.47	45.2343
140426B103	LT-E3-072	0.05907	0.129	0.34028	0.399	0.04176	0.031	569.8	46.68	297.4	3.02	263.7	1.92	263.7	1.92	11.3315
140426B104	LT-E3-073	0.05663	0.124	0.55671	0.662	0.07128	0.053	476.2	48.05	449.4	4.32	443.8	3.2	443.8	3.2	1.24611
140426B105	LT-E3-074	0.07187	0.15	1.43616	1.466	0.14487	0.108	982.4	42.03	904.1	6.11	872.1	6.1	872.1	6.1	3.53943
140426B106	LT-E3-075	0.44924	1.171	6.82816	12.106	0.1102	0.148	4082.7	38.24	2089.4	15.7	673.9	8.57	4082.7	38.24	83.4938
140426B108	LT-E3-076	1.50602	34.99	328.055	13827.5	1.57938	66.265	5806.5	286.09	5885.4	426.68	6108.3	1656.1	5806.5	286.09	-5.19762
140426B109	LT-E3-077	0.0617	0.133	0.59145	0.666	0.0695	0.052	663.8	45.42	471.8	4.25	433.2	3.13	433.2	3.13	8.18143
140426B110	LT-E3-078	0.07078	0.147	1.1084	1.085	0.11355	0.084	951.1	41.87	757.4	5.22	693.3	4.87	693.3	4.87	8.46316
140426B111	LT-E3-079	0.09656	0.218	0.53676	0.697	0.04031	0.032	1558.7	41.81	436.3	4.61	254.7	1.99	1558.7	41.81	83.6595
140426B112	LT-E3-080	0.06962	0.142	1.1476	1.05	0.11953	0.088	917.1	41.48	776.1	4.97	727.9	5.04	727.9	5.04	6.21054
140426B116	LT-E3-081	0.30797	0.634	2.77821	2.545	0.06542	0.052	3510.8	31.42	1349.7	6.84	408.5	3.15	3510.8	31.42	88.3645
140426B117	LT-E3-082	0.14994	0.445	1.43567	3.255	0.06944	0.079	2345.2	49.93	903.9	13.57	432.8	4.75	2345.2	49.93	81.5453
140426B118	LT-E3-083	0.0518	0.135	0.30084	0.551	0.04212	0.034	276.5	58.59	267.1	4.3	266	2.13	266	2.13	0.411831
140426B119	LT-E3-084	0.105	0.207	4.06555	3.024	0.2808	0.202	1714.4	35.81	1647.4	6.06	1595.4	10.18	1714.4	35.81	6.9412
140426B120	LT-E3-085	0.06902	0.168	1.27293	2.03	0.13376	0.112	899.4	49.34	833.7	9.07	809.3	6.38	809.3	6.38	2.92671
140426B122	LT-E3-086	0.09834	0.197	2.46176	2.033	0.18156	0.133	1592.9	36.98	1260.9	5.96	1075.5	7.28	1592.9	36.98	32.4816
140426B123	LT-E3-087	0.19746	0.392	1.99497	1.533	0.07328	0.053	2805.3	32.09	1113.8	5.2	455.9	3.21	2805.3	32.09	83.7486
140426B124	LT-E3-088	0.09963	0.213	3.41642	3.812	0.24872	0.203	1617.2	39.22	1508.2	8.77	1431.9	10.48	1617.2	39.22	11.4581
140426B125	LT-E3-089	0.05889	0.135	0.47799	0.658	0.05888	0.046	562.9	49.33	396.7	4.52	368.8	2.81	368.8	2.81	7.03302
140426B126	LT-E3-090	0.06572	0.174	0.56296	1.065	0.06213	0.054	797.6	54.63	453.5	6.92	388.6	3.26	388.6	3.26	14.3109
140426B130	LT-E3-091	0.16776	0.329	10.637	7.691	0.45997	0.333	2535.4	32.57	2491.9	6.71	2439.4	14.7	2535.4	32.57	3.78638
140426B131	LT-E3-092	0.05905	0.139	0.66074	0.975	0.08117	0.065	569.1	50.52	515.1	5.96	503.1	3.85	503.1	3.85	2.32964
140426B132	LT-E3-093	0.11475	0.232	0.733	0.627	0.04634	0.034	1875.9	36.03	558.3	3.68	292	2.11	1875.9	36.03	84.4341
140426B133	LT-E3-094	0.07047	0.143	1.55648	1.363	0.16023	0.118	942.1	40.99	953.1	5.41	958.1	6.58	958.1	6.58	-0.524604
140426B134	LT-E3-095	0.08092	0.18	0.50131	0.62	0.04494	0.035	1219.6	43.04	412.6	4.19	283.4	2.18	1219.6	43.04	76.7629
140426B136	LT-E3-096	0.18162	0.359	2.23106	1.669	0.08912	0.065	2667.7	32.37	1190.9	5.25	550.4	3.85	2667.7	32.37	79.368
140426B137	LT-E3-097	0.10828	0.232	1.10648	1.218	0.07414	0.058	1770.5	38.7	756.5	5.87	461.1	3.5	1770.5	38.7	73.9565
140426B138	LT-E3-098	0.10969	0.222	4.38652	3.82	0.29013	0.221	1794.3	36.37	1709.8	7.2	1642.2	11.05	1794.3	36.37	8.47684
140426B139	LT-E3-099	0.06909	0.153	1.18242	1.467	0.12416	0.099	901.6	45	792.4	6.82	754.5	5.66	754.5	5.66	4.78294
140426B140	LT-E3-100	0.05674	0.115	0.57245	0.505	0.0732	0.054	480.8	44.69	459.6	3.26	455.4	3.23	455.4	3.23	0.913838
140426B144	LT-E3-101	0.0673	0.141	0.48705	0.468	0.05247	0.039	846.9	42.88	402.9	3.2	329.7	2.38	329.7	2.38	18.1683
140426B145	LT-E3-102	0.081	0.183	0.87341	1.106	0.07817	0.062	1221.4	43.66	637.4	5.99	485.2	3.72	1221.4	43.66	60.2751
140426B146	LT-E3-103	0.0701	0.15	0.58117	0.611	0.06011	0.045	931.2	43.23	465.2	3.92	376.3	2.75	376.3	2.75	19.1101
140426B147	LT-E3-104	0.07398	0.153	0.59503	0.549	0.05831	0.043	1040.9	41.3	474.1	3.5	365.3	2.63	1040.9	41.3	64.9054
140426B148	LT-E3-105	0.06299	0.165	0.39813	0.725	0.04582	0.039	707.8	54.77	340.3	5.26	288.8	2.39	288.8	2.39	15.1337
140426B150	LT-E3-106	0.19991	0.411	1.46768	1.27	0.05322	0.04	2825.5	33.14	917.2	5.23	334.3	2.46	2825.5	33.14	88.1685
140426B151	LT-E3-107	0.07639	0.158	0.51946	0.465	0.0493	0.036	1105.3	40.7	424.8	3.1	310.2	2.23	1105.3	40.7	71.9352
140426B152	LT-E3-108	0.10813	0.219	4.06914	3.325	0.27281	0.202	1768.1	36.6	1648.1	6.66	1555	10.25	1768.1	36.6	12.0525
140426B153	LT-E3-109	0.06768	0.139	0.92356	0.822	0.09892	0.073	858.9	42.19	664.2	4.34	608.1	4.27	608.1	4.27	8.44625
140426B154	LT-E3-110	0.06514	0.164	0.79471	1.327	0.08845	0.075	778.8	51.92	593.8	7.51	546.4	4.43	546.4	4.43	7.98249
140426B158	LT-E3-111	0.11398	0.233	0.41528	0.347	0.02641	0.019	1863.9	36.41	352.7	2.49	168.1	1.21	1863.9	36.41	90.9813
140426B159	LT-E3-112	0.07016	0.18	0.42267	0.735	0.04367	0.037	933.1	51.84	358	5.25	275.6	2.27	275.6	2.27	23.0168
140426B160	LT-E3-113	0.0615	0.134	0.61913	0.706	0.07298	0.055	656.9	46.21	489.3	4.42	454.1	3.32	454.1	3.32	7.19395
140426B161	LT-E3-114	0.13363	0.278	0.7313	0.664	0.03967	0.03	2146.2	35.84	557.3	3.89	250.8	1.84	2146.2	35.84	88.3142
140426B162	LT-E3-115	0.16884	0.34	11.0683	8.718	0.47527	0.355	2546.2	33.37	2528.9	7.33	2506.6	15.52	2546.2	33.37	1.55526
140426B164	LT-E3-116	0.11991	0.321	0.64042	1.193	0.03872	0.035	1954.8	46.98	502.6	7.39	244.9	2.2	1954.8	46.98	87.4719
140426B165	LT-E3-117	0.05634	0.137	0.32631	0.506	0.04199	0.033	465	53.61	286.7	3.87	265.2	2.06	265.2	2.06	7.49913
140426B166	LT-E3-118	0.1066	0.22	1.00114	0.887	0.06809	0.05	1742	37.33	704.4	4.5	424.7	3.04	1742	37.33	75.62
140426B167	LT-E3-119	0.05858	0.134	0.30639	0.404	0.03792	0.029	551.5	49.27	271.4	3.14	239.9	1.8	239.9	1.8	11.6065
140426B168	LT-E3-120	0.06325	0.135	0.58803	0.616	0.06741	0.05	716.6	44.85	469.6	3.94	420.5	3.04	420.5	3.04	10.4557
140426B172	LT-E3-121	0.06088	0.16	0.55464	1.01	0.06605	0.056	635	55.52	448	6.6	412.3	3.39	412.3	3.39	7.96875
140426B173	LT-E3-122	0.15159	0.307	8.59931	6.807	0.4113	0.305	2363.9	34.11	2296.5	7.2	2220.9	13.95	2363.9	34.11	6.04933
140426B174	LT-E3-123	0.06123	0.134	0.38867	0.435	0.04602	0.034	647.4	46.21	333.4	3.18	290	2.12	290	2.12	13.0174
140426B175	LT-E3-124	0.07982	0.168	1.75865	1.722	0.15975	0.121	1192.6	41.06	1030.4	6.34	955.4	6.7	1192.6	41.06	19.8893
140426B176	LT-E3-125	0.11747	0.238	5.11077	4.08	0.31545	0.232	1918.1	35.93	1837.9	6.78	1767.5	11.38	1918.1	35.93	7.85152
140426B178	LT-E3-126	0.11703	0.235	5.06799	3.77	0.31398	0.226	1911.4	35.64	1830.8	6.31	1760.3	11.09	1911.4	35.64	7.9052
140426B179	LT-E3-127	0.15449	0.424	1.36441	2.651	0.06403	0.065	2396.2	45.91	873.8	11.38	400.1	3.96	2396.2	45.91	83.3027
140426B181	LT-E3-129	0.07598	0.159	1.75875	1.649	0.16783	0.125	1094.6	41.32	1030.4	6.07	1000.2	6.91	1094.6	41.32	8.62415
140426B182	LT-E3-130	0.17482	0.351	8.66995	6.395	0.3596	0.259	2604.3	33.08	2303.9	6.71	1980.3	12.29	2604.3	33.08	23.9604
140426B186	LT-E3-131	0.11638	0.236	5.30277	4.213	0.33039	0.242	1901.3	36.06	1869.3	6.79	1840.3	11.74	1901.3	36.06	3.20833
140426B187	LT-E3-132	0.05943	0.134	0.61911	0.777	0.07554	0.058	582.8	48.35	489.3	4.87	469.5	3.47	469.5	3.47	4.0466
140426B188	LT-E3-133	0.09725	0.2	3.48084	3.002	0.25952	0.193	1572.1	38.08	1522.9	6.8	1487.4	9.87	1572.1	38.08	5.3877
140426B189	LT-E3-134	0.12811	0.274	0.80827	0.823	0.04575	0.035	2072.2	37.27	601.5	4.62	288.4	2.15	2072.2	37.27	86.0824
140426B190	LT-E3-135	0.06623	0.137	1.17224	1.041	0.12834	0.094	813.7	42.78	787.7	4.87	778.4	5.35	778.4	5.35	1.18065
140426B192	LT-E3-136	0.06448	0.139	0.6124	0.642	0.06886	0.051	757.6	44.77	485.1	4.04	429.3	3.08	429.3	3.08	11.5028
140426B193	LT-E3-137	0.12024	0.253	4.08952	3.971	0.24662	0.192	1959.8	37.14	1652.2	7.92	1421	9.95	1959.8	37.14	27.4926
140426B194	LT-E3-138	0.06011	0.139	0.63467	0.843	0.07657	0.059	607.5	49.08	499	5.23	475.6	3.52	475.6	3.52	4.68938
140426B195	LT-E3-139	0.16409	0.33	7.2176	5.214	0.31897	0.227	2498.2	33.45	2138.7	6.44	1784.7	11.1	2498.2	33.45	28.5606
140426B196	LT-E3-140	0.12121	0.257	5.62726	5.67	0.33665	0.269	1974.2	37.28	1920.3	8.69	1870.5	12.99	1974.2	37.28	5.25276
140426B200	LT-E3-141	0.17497	0.372	11.1797	11.704	0.46335	0.401	2605.8	34.96	2538.2	9.76	2454.3	17.64	2605.8	34.96	5.81395
140426B201	LT-E3-142	0.07937	0.162	1.61225	1.303	0.1473	0.106	1181.5	39.91	975	5.06	885.8	5.97	1181.5	39.91	25.0275
140426B202	LT-E3-143	0.443	0.927	8.10202	7.334	0.13263	0.109	4061.9	30.81	2242.5	8.18	802.9	6.21	4061.9	30.81	80.2334
140426B203	LT-E3-144	0.50989	1.038	7.09023	5.46	0.10084	0.075	4270.1	29.62	2122.8	6.85	619.3	4.39	4270.1	29.62	85.4968
140426B204	LT-E3-145	0.06695	0.144	0.61723	0.64	0.06686	0.049	836.3	44.2	488.1	4.02	417.2	2.99	417.2	2.99	14.5257
140426B206	LT-E3-146	0.44981	0.973	4.42929	4.491	0.07141	0.062	4084.6	31.8	1717.8	8.4	444.7	3.75	4084.6	31.8	89.1128
140426B207	LT-E3-147	0.06885	0.166	0.41199	0.614	0.0434	0.034	894.2	49.12	350.3	4.42	273.9	2.13	273.9	2.13	21.8099
140426B208	LT-E3-148	0.08441	0.187	0.55196	0.634	0.04742	0.036	1301.9	42.52	446.3	4.15	298.7	2.21	1301.9	42.52	77.0566
140426B209	LT-E3-149	0.08114	0.171	0.69694	0.66	0.0623	0.046	1224.8	40.93	537	3.95	389.6	2.77	1224.8	40.93	68.1907
140426B210	LT-E3-150	0.07089	0.148	0.46914	0.422	0.04799	0.035	954.3	42.17	390.6	2.92	302.2	2.14	302.2	2.14	22.6318
140426B214	LT-E3-151	0.11549	0.234	5.38926	4.023	0.33837	0.24	1887.5	36.02	1883.1	6.39	1878.8	11.58	1887.5	36.02	0.460927
140426B215	LT-E3-152	0.11332	0.234	2.05748	1.738	0.13165	0.096	1853.3	36.86	1134.8	5.77	797.3	5.45	1853.3	36.86	56.9794
140426B216	LT-E3-153	0.16558	0.335	10.3518	7.749	0.45333	0.326	2513.4	33.59	2466.7	6.93	2410	14.44	2513.4	33.59	4.11395
140426B217	LT-E3-154	0.07055	0.143	1.46016	1.119	0.15008	0.106	944.4	41.03	914.1	4.62	901.4	5.95	901.4	5.95	1.38934
140426B218	LT-E3-155	0.1564	0.32	0.94201	0.757	0.04368	0.031	2417.1	34.34	673.9	3.96	275.6	1.94	2417.1	34.34	88.5979
140426B220	LT-E3-156	0.06352	0.197	0.34167	0.826	0.039	0.036	725.8	64.31	298.4	6.25	246.6	2.22	246.6	2.22	17.3592
140426B221	LT-E3-157	0.16664	0.343	10.2768	9.029	0.44717	0.348	2524.2	34.13	2460	8.13	2382.7	15.49	2524.2	34.13	5.60574
140426B222	LT-E3-158	0.11318	0.229	5.06532	3.901	0.32451	0.233	1851.1	36.12	1830.3	6.53	1811.7	11.35	1851.1	36.12	2.12846
140426B223	LT-E3-159	0.06053	0.142	0.32102	0.45	0.03845	0.03	622.6	49.91	282.7	3.46	243.2	1.83	243.2	1.83	13.9724
140426B224	LT-E3-160	0.07058	0.199	0.33678	0.696	0.0346	0.03	945.3	56.71	294.7	5.29	219.3	1.89	219.3	1.89	25.5853
140426B228	LT-E3-161	0.06159	0.135	0.34001	0.387	0.04003	0.03	659.8	46.29	297.2	2.93	253	1.84	253	1.84	14.8721
140426B229	LT-E3-162	0.15917	0.323	9.19951	7.613	0.41908	0.316	2446.9	33.94	2358.1	7.58	2256.3	14.35	2446.9	33.94	7.78945
140426B230	LT-E3-163	0.12222	0.263	6.10767	6.803	0.36235	0.304	1988.9	37.77	1991.3	9.72	1993.3	14.41	1988.9	37.77	-0.221228
140426B231	LT-E3-164	0.06927	0.244	0.77387	2.278	0.08101	0.087	906.7	70.82	582	13.04	502.1	5.19	502.1	5.19	13.7285
140426B232	LT-E3-165	0.05917	0.129	0.52457	0.595	0.06428	0.048	573.5	46.76	428.2	3.96	401.6	2.88	401.6	2.88	6.21205
140426B234	LT-E3-166	0.05531	0.14	0.30199	0.513	0.03959	0.032	424.7	55.04	268	4	250.3	1.97	250.3	1.97	6.60448
140426B235	LT-E3-167	0.0725	0.153	1.22269	1.237	0.12229	0.091	999.9	42.34	811	5.65	743.7	5.23	743.7	5.23	8.2984
140426B236	LT-E3-168	0.07138	0.148	1.31703	1.243	0.1338	0.098	968.2	41.86	853.2	5.45	809.5	5.58	809.5	5.58	5.12189
140426B237	LT-E3-169	0.12942	0.265	0.77622	0.665	0.04349	0.032	2090.1	35.51	583.3	3.8	274.4	1.96	2090.1	35.51	86.8714
140426B238	LT-E3-170	0.09313	0.19	1.92308	1.652	0.14973	0.109	1490.6	38.11	1089.1	5.74	899.4	6.12	1490.6	38.11	39.6619
140426B242	LT-E3-171	0.07198	0.168	1.24956	1.778	0.12588	0.103	985.4	46.79	823.2	8.03	764.3	5.88	764.3	5.88	7.155
140426B243	LT-E3-172	0.05799	0.131	0.34977	0.454	0.04374	0.033	528.9	49.19	304.5	3.41	275.9	2.04	275.9	2.04	9.39245
140426B244	LT-E3-173	0.12917	0.262	1.6439	1.404	0.09228	0.068	2086.8	35.3	987.2	5.39	569	4	2086.8	35.3	72.7334
140426B245	LT-E3-174	0.07881	0.156	2.12326	1.572	0.19535	0.138	1167.4	38.74	1156.4	5.11	1150.3	7.47	1167.4	38.74	1.46479
140426B246	LT-E3-175	0.09922	0.201	0.41958	0.355	0.03066	0.022	1609.5	37.31	355.8	2.54	194.7	1.38	1609.5	37.31	87.9031
140426B248	LT-E3-176	0.05642	0.15	0.32489	0.619	0.04176	0.034	468	58.34	285.7	4.74	263.7	2.09	263.7	2.09	7.70039
140426B249	LT-E3-177	0.05764	0.173	0.28843	0.675	0.03629	0.033	515.8	65.05	257.3	5.32	229.8	2.04	229.8	2.04	10.6879
140426B250	LT-E3-178	0.05891	0.126	0.58382	0.638	0.07187	0.053	563.6	45.88	466.9	4.09	447.4	3.19	447.4	3.19	4.17648
140426B251	LT-E3-179	0.05595	0.117	0.41789	0.413	0.05416	0.039	450	45.38	354.5	2.96	340	2.4	340	2.4	4.09027
140426B252	LT-E3-180	0.05407	0.123	0.31321	0.415	0.042	0.032	373.9	50.24	276.7	3.21	265.2	1.97	265.2	1.97	4.15613
140426B256	LT-E3-181	0.06996	0.159	0.33037	0.444	0.03424	0.027	927.1	46.13	289.8	3.39	217.1	1.66	217.1	1.66	25.0863
140426B257	LT-E3-182	0.05799	0.118	0.47595	0.437	0.05952	0.043	528.8	44.5	395.3	3	372.7	2.61	372.7	2.61	5.71718
140426B258	LT-E3-183	0.0574	0.117	0.52923	0.478	0.06686	0.048	506.6	44.55	431.3	3.18	417.2	2.91	417.2	2.91	3.26919
140426B259	LT-E3-184	0.06286	0.139	0.36354	0.455	0.04194	0.032	703.6	46.51	314.9	3.39	264.8	1.97	264.8	1.97	15.9098
140426B260	LT-E3-185	0.05923	0.121	0.25778	0.237	0.03156	0.023	575.6	43.75	232.9	1.92	200.3	1.42	200.3	1.42	13.9974
140426B262	LT-E3-186	0.10365	0.205	4.14813	3.283	0.29022	0.212	1690.4	36.01	1663.8	6.48	1642.6	10.57	1690.4	36.01	2.82773
140426B263	LT-E3-187	0.11648	0.229	0.82889	0.621	0.0516	0.037	1903	34.85	613	3.45	324.3	2.25	1903	34.85	82.9585
140426B264	LT-E3-188	0.05845	0.154	0.59956	1.135	0.07438	0.063	546.8	56.58	477	7.21	462.5	3.76	462.5	3.76	3.03983
140426B265	LT-E3-189	0.09074	0.178	0.99473	0.752	0.0795	0.057	1441.1	36.93	701.1	3.83	493.1	3.38	1441.1	36.93	65.7831
140426B266	LT-E3-190	0.05705	0.119	0.34872	0.365	0.04433	0.032	493	45.49	303.8	2.75	279.6	2	279.6	2	7.96577
140426B270	LT-E3-191	0.06479	0.148	0.70786	0.978	0.07923	0.062	767.6	47.31	543.5	5.82	491.5	3.7	491.5	3.7	9.56762
140426B271	LT-E3-192	0.10674	0.258	0.59343	0.931	0.04032	0.034	1744.4	43.59	473.1	5.93	254.8	2.11	1744.4	43.59	85.3933
140426B272	LT-E3-193	0.0902	0.202	0.80198	1.042	0.06448	0.051	1429.7	42.03	597.9	5.87	402.8	3.12	1429.7	42.03	71.8263
140426B273	LT-E3-194	0.10945	0.212	5.24467	3.791	0.34752	0.249	1790.2	34.88	1859.9	6.16	1922.8	11.89	1790.2	34.88	-7.40699
140426B274	LT-E3-195	0.0596	0.125	0.54393	0.589	0.06618	0.049	589.2	44.98	441	3.87	413.1	2.98	413.1	2.98	6.32653
LT-7Ma
140426A004	LT-E4-001	0.06926	0.242	0.43792	1.271	0.04583	0.049	906.6	70.37	368.8	8.98	288.9	3.02	288.9	3.02	21.6649
140426A005	LT-E4-002	0.06932	0.197	0.61311	1.299	0.06412	0.059	908.2	57.4	485.5	8.18	400.6	3.59	400.6	3.59	17.4871
140426A006	LT-E4-003	0.15051	0.301	5.34988	4.175	0.25767	0.187	2351.8	33.81	1876.9	6.68	1477.9	9.59	2351.8	33.81	37.1588
140426A007	LT-E4-004	0.45387	0.944	4.61388	4.243	0.0737	0.061	4097.9	30.58	1751.8	7.67	458.4	3.66	4097.9	30.58	88.8138
140426A008	LT-E4-005	0.60829	1.304	26.3113	31.103	0.31357	0.347	4527.9	30.77	3358.2	11.56	1758.2	17.02	4527.9	30.77	61.1696
140426A010	LT-E4-006	0.17776	0.391	10.6727	13.671	0.43526	0.432	2632.1	36.1	2495.1	11.89	2329.4	19.41	2632.1	36.1	11.5003
140426A011	LT-E4-007	0.13584	0.344	1.34313	2.265	0.07168	0.068	2174.8	43.5	864.6	9.82	446.3	4.11	2174.8	43.5	79.4786
140426A012	LT-E4-008	0.17572	0.362	9.16533	8.625	0.37812	0.305	2612.9	33.87	2354.7	8.62	2067.5	14.25	2612.9	33.87	20.8734
140426A013	LT-E4-009	0.1091	0.225	4.56756	4.281	0.3035	0.233	1784.4	37.21	1743.4	7.81	1708.6	11.51	1784.4	37.21	4.24793
140426A014	LT-E4-010	0.10426	0.224	0.80282	0.869	0.05582	0.043	1701.2	39.08	598.4	4.89	350.2	2.6	1701.2	39.08	79.4145
140426A018	LT-E4-011	0.07886	0.188	0.62419	0.922	0.05738	0.047	1168.7	46.51	492.5	5.76	359.7	2.84	1168.7	46.51	69.2222
140426A019	LT-E4-012	0.07201	0.219	1.38318	3.322	0.13925	0.144	986.1	60.71	881.8	14.15	840.4	8.17	840.4	8.17	4.69494
140426A020	LT-E4-013	0.07333	0.186	0.78563	1.338	0.07767	0.066	1023	50.42	588.7	7.61	482.2	3.97	1023	50.42	52.8641
140426A021	LT-E4-014	0.11736	0.253	5.14351	5.843	0.31773	0.267	1916.4	38.19	1843.3	9.66	1778.6	13.08	1916.4	38.19	7.19057
140426A022	LT-E4-015	0.05674	0.26	0.31991	1.317	0.04088	0.05	480.6	98.83	281.8	10.13	258.3	3.09	258.3	3.09	8.33925
140426A024	LT-E4-016	0.06692	0.207	0.7774	1.901	0.08421	0.083	835.4	63.17	584	10.86	521.2	4.94	521.2	4.94	10.7534
140426A025	LT-E4-017	0.09498	0.197	1.53352	1.423	0.11705	0.086	1527.7	38.56	943.9	5.7	713.6	4.98	1527.7	38.56	53.2893
140426A026	LT-E4-018	0.11055	0.236	4.072	4.403	0.26703	0.215	1808.4	38.33	1648.7	8.81	1525.7	10.96	1808.4	38.33	15.6326
140426A027	LT-E4-019	0.08185	0.172	1.25619	1.228	0.11126	0.082	1241.9	40.38	826.2	5.53	680.1	4.78	1241.9	40.38	45.2371
140426A028	LT-E4-020	0.2055	0.431	2.40176	2.308	0.08473	0.066	2870.4	33.68	1243.1	6.89	524.3	3.93	2870.4	33.68	81.7343
140426A032	LT-E4-021	0.05267	0.167	0.27942	0.709	0.03846	0.035	314.7	70.65	250.2	5.63	243.3	2.19	243.3	2.19	2.75779
140426A033	LT-E4-022	0.09641	0.221	2.77252	3.757	0.20847	0.18	1555.9	42.4	1348.2	10.11	1220.7	9.58	1555.9	42.4	21.5438
140426A034	LT-E4-023	0.07593	0.161	1.27999	1.317	0.12221	0.091	1093.2	41.94	836.8	5.86	743.3	5.24	1093.2	41.94	32.007
140426A035	LT-E4-024	0.05754	0.157	0.35171	0.69	0.04431	0.037	511.9	59.13	306	5.19	279.5	2.3	279.5	2.3	8.66013
140426A036	LT-E4-025	0.11175	0.251	1.66519	2.07	0.10803	0.088	1828	40.1	995.4	7.88	661.3	5.12	1828	40.1	63.8239
140426A038	LT-E4-026	0.0815	0.183	0.97356	1.219	0.0866	0.068	1233.5	43.27	690.3	6.27	535.4	4.02	1233.5	43.27	56.5951
140426A039	LT-E4-027	0.13719	0.281	7.21751	6.397	0.3814	0.292	2192	35.17	2138.7	7.9	2082.8	13.61	2192	35.17	4.98175
140426A040	LT-E4-028	0.10962	0.23	3.85545	3.789	0.25497	0.197	1793.1	37.69	1604.4	7.92	1464.1	10.12	1793.1	37.69	18.3481
140426A041	LT-E4-029	0.12166	0.359	3.81612	8.881	0.2274	0.292	1980.7	51.67	1596.2	18.72	1320.9	15.34	1980.7	51.67	33.3115
140426A042	LT-E4-030	0.0807	0.245	0.67387	1.579	0.06054	0.06	1214.2	58.49	523.1	9.58	378.9	3.67	1214.2	58.49	68.7943
140426A046	LT-E4-031	0.06529	0.209	0.71077	1.826	0.07893	0.079	783.6	65.84	545.2	10.83	489.7	4.74	489.7	4.74	10.1798
140426A047	LT-E4-032	0.12087	0.267	5.79832	7.208	0.34779	0.309	1969.1	38.93	1946.2	10.77	1924.1	14.76	1969.1	38.93	2.28531
140426A048	LT-E4-033	0.06533	0.153	0.63574	0.894	0.07055	0.055	784.9	48.45	499.7	5.55	439.5	3.34	439.5	3.34	12.0472
140426A049	LT-E4-034	0.48275	3.957	14.6309	121.141	0.21972	1.464	4189.4	116.09	2791.5	78.69	1280.4	77.39	4189.4	116.09	69.4372
140426A050	LT-E4-035	0.11522	0.415	0.58681	1.744	0.03692	0.046	1883.3	63.5	468.8	11.16	233.7	2.85	1883.3	63.5	87.5909
140426A052	LT-E4-036	0.06877	0.174	0.35102	0.589	0.03701	0.03	891.8	51.31	305.5	4.42	234.2	1.86	234.2	1.86	23.3388
140426A053	LT-E4-037	0.10832	0.222	4.0405	3.489	0.27044	0.199	1771.3	36.98	1642.4	7.03	1543	10.12	1771.3	36.98	12.8888
140426A054	LT-E4-038	0.12355	0.256	5.4285	5.093	0.31853	0.245	2008.2	36.39	1889.4	8.04	1782.6	12	2008.2	36.39	11.2339
140426A055	LT-E4-039	0.06136	0.204	0.34265	0.926	0.04049	0.04	651.8	69.83	299.2	7	255.8	2.47	255.8	2.47	14.5053
140426A056	LT-E4-040	0.17945	0.466	1.27122	2.201	0.05136	0.052	2647.8	42.48	832.9	9.84	322.9	3.18	2647.8	42.48	87.805
140426A060	LT-E4-041	0.12391	0.313	0.70855	1.168	0.04146	0.037	2013.3	44.16	543.9	6.94	261.9	2.31	2013.3	44.16	86.9915
140426A061	LT-E4-042	0.1179	0.263	2.35541	2.871	0.14484	0.119	1924.7	39.43	1229.2	8.69	872	6.7	1924.7	39.43	54.6942
140426A062	LT-E4-043	0.10918	0.226	2.3962	2.151	0.15912	0.117	1785.8	37.26	1241.5	6.43	951.9	6.52	1785.8	37.26	46.6962
140426A063	LT-E4-044	0.06228	0.148	0.5487	0.802	0.06387	0.05	683.9	50.02	444.1	5.26	399.1	3.05	399.1	3.05	10.1329
140426A064	LT-E4-045	0.12904	0.271	5.47587	5.458	0.30767	0.243	2084.9	36.55	1896.8	8.56	1729.3	12	2084.9	36.55	17.056
140426A066	LT-E4-046	0.12762	0.287	3.41162	4.318	0.19382	0.167	2065.4	39.14	1507.1	9.94	1142	9.01	2065.4	39.14	44.708
140426A067	LT-E4-047	0.07648	0.294	0.66425	2.189	0.06297	0.076	1107.8	75	517.2	13.36	393.6	4.63	1107.8	75	64.4701
140426A068	LT-E4-048	0.09741	0.231	2.51118	3.682	0.1869	0.165	1575.2	43.72	1275.3	10.65	1104.6	8.98	1575.2	43.72	29.8756
140426A069	LT-E4-049	0.06561	0.199	0.34194	0.801	0.03779	0.035	794	62.38	298.6	6.06	239.1	2.17	239.1	2.17	19.9263
140426A070	LT-E4-050	0.15588	0.339	4.60907	5.189	0.21438	0.18	2411.4	36.45	1750.9	9.39	1252.1	9.54	2411.4	36.45	48.0758
140426A077	LT-E4-051	0.13302	0.275	5.0964	4.543	0.2778	0.209	2138.2	35.66	1835.5	7.57	1580.3	10.53	2138.2	35.66	26.092
140426A078	LT-E4-052	0.1082	0.257	0.75848	1.087	0.05082	0.042	1769.3	42.87	573.1	6.28	319.6	2.59	1769.3	42.87	81.9364
140426A079	LT-E4-053	0.0841	0.179	1.97053	2.008	0.16988	0.128	1294.8	40.86	1105.5	6.86	1011.5	7.03	1294.8	40.86	21.8798
140426A080	LT-E4-054	0.12292	0.255	2.54007	2.277	0.14982	0.11	1999.1	36.37	1283.6	6.53	900	6.19	1999.1	36.37	54.9797
140426A081	LT-E4-055	0.06433	0.371	0.44549	2.381	0.05021	0.079	752.6	117.13	374.1	16.73	315.8	4.88	315.8	4.88	15.5841
140426A083	LT-E4-056	0.08	0.194	2.2423	3.473	0.20324	0.178	1196.9	47.05	1194.4	10.88	1192.7	9.55	1196.9	47.05	0.350907
140426A084	LT-E4-057	0.0597	0.222	0.62981	1.992	0.0765	0.084	593	78.03	496	12.41	475.2	5.04	475.2	5.04	4.19355
140426A085	LT-E4-058	0.08261	0.278	0.75273	2.06	0.06607	0.072	1260	64.25	569.8	11.93	412.4	4.36	1260	64.25	67.2698
140426A086	LT-E4-059	0.0654	0.188	0.58566	1.255	0.06493	0.059	787.3	59.14	468.1	8.03	405.5	3.58	405.5	3.58	13.3732
140426A087	LT-E4-060	0.05857	0.177	0.38423	0.894	0.04757	0.043	551.2	64.54	330.1	6.56	299.6	2.66	299.6	2.66	9.23962
140426A091	LT-E4-061	0.20875	0.433	10.7098	9.888	0.372	0.296	2895.9	33.23	2498.3	8.57	2038.8	13.93	2895.9	33.23	29.597
140426A092	LT-E4-062	0.11868	0.242	4.09367	3.333	0.25011	0.18	1936.4	36.05	1653	6.64	1439.1	9.29	1936.4	36.05	25.6817
140426A093	LT-E4-063	0.09506	0.203	2.9375	3.044	0.22406	0.172	1529.3	39.7	1391.6	7.85	1303.3	9.06	1529.3	39.7	14.778
140426A094	LT-E4-064	0.10783	0.379	0.8633	2.496	0.05805	0.07	1763	62.86	631.9	13.6	363.8	4.26	1763	62.86	79.3647
140426A095	LT-E4-065	0.10152	0.334	2.35865	6.381	0.16847	0.215	1652	59.81	1230.2	19.29	1003.7	11.88	1652	59.81	39.2433
140426A097	LT-E4-066	0.07659	0.3	0.42495	1.427	0.04023	0.048	1110.6	76.34	359.6	10.17	254.3	2.95	1110.6	76.34	77.1025
140426A098	LT-E4-067	0.09428	0.333	0.55034	1.598	0.04233	0.048	1513.7	65.14	445.2	10.47	267.2	2.99	1513.7	65.14	82.3479
140426A099	LT-E4-068	0.08898	0.199	1.58908	1.938	0.12949	0.102	1403.7	42.23	965.9	7.6	785	5.82	1403.7	42.23	44.0764
140426A100	LT-E4-069	0.12314	0.435	0.9223	2.669	0.05431	0.069	2002.2	61.45	663.6	14.1	340.9	4.24	2002.2	61.45	82.9737
140426A101	LT-E4-070	0.17423	0.401	5.58357	7.614	0.23239	0.222	2598.7	37.9	1913.6	11.74	1347	11.62	2598.7	37.9	48.1664
140426A105	LT-E4-071	0.11288	0.246	4.97625	5.681	0.31967	0.265	1846.3	38.94	1815.3	9.65	1788.1	12.93	1846.3	38.94	3.15225
140426A106	LT-E4-072	0.07017	0.176	0.54573	0.893	0.0564	0.046	933.3	50.63	442.2	5.87	353.7	2.82	353.7	2.82	20.0136
140426A107	LT-E4-073	0.10874	0.238	3.40899	3.884	0.22733	0.183	1778.4	39.45	1506.5	8.94	1320.5	9.61	1778.4	39.45	25.7479
140426A108	LT-E4-074	0.16684	0.343	9.50775	8.221	0.41324	0.312	2526.2	34.11	2388.3	7.94	2229.7	14.25	2526.2	34.11	11.737
140426A109	LT-E4-075	0.05725	0.22	0.5638	1.87	0.07141	0.078	500.8	83.08	454	12.14	444.6	4.72	444.6	4.72	2.07048
140426A111	LT-E4-076	0.12293	0.282	5.44186	7.432	0.32101	0.298	1999.2	40.23	1891.5	11.71	1794.7	14.52	1999.2	40.23	10.2291
140426A112	LT-E4-077	0.05795	0.197	0.54683	1.528	0.06843	0.068	527.4	73.14	442.9	10.03	426.7	4.09	426.7	4.09	3.65771
140426A113	LT-E4-078	0.08821	0.216	1.41767	2.199	0.11655	0.1	1387	46.13	896.4	9.23	710.7	5.76	1387	46.13	48.7599
140426A114	LT-E4-079	0.07976	0.196	2.15623	3.428	0.19606	0.174	1190.9	47.73	1167.1	11.03	1154.1	9.36	1190.9	47.73	3.0901
140426A115	LT-E4-080	0.1217	0.274	4.90738	6.284	0.29242	0.258	1981.2	39.61	1803.5	10.8	1653.6	12.86	1981.2	39.61	16.5354
140426A119	LT-E4-081	0.08992	0.194	1.43151	1.507	0.11546	0.086	1423.6	40.63	902.2	6.29	704.4	4.99	1423.6	40.63	50.5198
140426A120	LT-E4-082	0.15822	0.326	6.29758	5.428	0.28866	0.214	2436.7	34.52	2018.1	7.55	1634.8	10.72	2436.7	34.52	32.9093
140426A121	LT-E4-083	0.08317	0.189	2.00191	2.567	0.17456	0.141	1273.2	43.65	1116.2	8.68	1037.2	7.71	1273.2	43.65	18.536
140426A122	LT-E4-084	0.17943	0.365	5.69469	4.483	0.23016	0.164	2647.6	33.39	1930.6	6.8	1335.3	8.61	2647.6	33.39	49.5656
140426A123	LT-E4-085	0.09426	0.202	2.03027	2.064	0.1562	0.117	1513.4	39.82	1125.7	6.92	935.6	6.52	1513.4	39.82	38.1789
140426A125	LT-E4-086	0.07665	0.208	1.63375	3.19	0.15457	0.147	1112.2	53.28	983.3	12.3	926.5	8.22	1112.2	53.28	16.6966
140426A126	LT-E4-087	0.09785	0.265	0.65617	1.247	0.04863	0.044	1583.5	49.84	512.3	7.65	306.1	2.71	1583.5	49.84	80.6694
140426A127	LT-E4-088	0.06844	0.351	0.42289	1.979	0.04481	0.063	881.9	102.63	358.1	14.12	282.6	3.86	282.6	3.86	21.0835
140426A128	LT-E4-089	0.16498	0.693	1.07234	3.842	0.04714	0.077	2507.3	68.98	739.9	18.83	296.9	4.76	2507.3	68.98	88.1586
140426A129	LT-E4-090	0.05968	0.299	0.36324	1.657	0.04415	0.059	591.8	105.11	314.6	12.34	278.5	3.65	278.5	3.65	11.4749
140426A133	LT-E4-091	0.12665	0.373	0.89504	1.958	0.05125	0.054	2052	51.09	649.1	10.49	322.2	3.3	2052	51.09	84.2982
140426A134	LT-E4-092	0.11854	0.255	3.19208	3.365	0.19531	0.152	1934.3	38.09	1455.2	8.15	1150.1	8.18	1934.3	38.09	40.5418
140426A135	LT-E4-093	0.08339	0.183	1.15641	1.28	0.10058	0.075	1278.2	42.19	780.3	6.03	617.8	4.41	1278.2	42.19	51.6664
140426A136	LT-E4-094	0.10839	0.289	0.59954	1.095	0.04012	0.037	1772.5	47.91	476.9	6.95	253.6	2.26	1772.5	47.91	85.6925
140426A137	LT-E4-095	0.08518	0.224	0.62798	1.125	0.05347	0.047	1319.5	50.03	494.8	7.01	335.8	2.85	1319.5	50.03	74.551
140426A139	LT-E4-096	0.08623	0.313	0.47921	1.448	0.0403	0.046	1343.4	68.56	397.5	9.94	254.7	2.85	1343.4	68.56	81.0406
140426A140	LT-E4-097	0.08557	0.195	0.50661	0.641	0.04294	0.033	1328.5	43.61	416.2	4.32	271	2.03	1328.5	43.61	79.6011
140426A141	LT-E4-098	0.10706	0.228	0.62729	0.611	0.0425	0.031	1750	38.42	494.4	3.81	268.3	1.91	1750	38.42	84.6686
140426A142	LT-E4-099	0.16511	0.345	6.36551	5.877	0.27964	0.214	2508.6	34.76	2027.5	8.1	1589.5	10.76	2508.6	34.76	36.638
140426A143	LT-E4-100	0.11743	0.252	5.11665	5.409	0.31602	0.251	1917.5	38.07	1838.9	8.98	1770.3	12.32	1917.5	38.07	7.67666
140426A147	LT-E4-101	0.11146	0.267	4.98714	7.598	0.32454	0.314	1823.4	42.82	1817.1	12.89	1811.9	15.29	1823.4	42.82	0.63069
140426A148	LT-E4-102	0.11045	0.285	2.14219	3.742	0.14068	0.134	1806.8	46.15	1162.5	12.09	848.5	7.58	1806.8	46.15	53.0385
140426A149	LT-E4-103	0.06945	0.207	0.75016	1.709	0.07835	0.074	912	60.26	568.3	9.92	486.3	4.44	486.3	4.44	14.429
140426A150	LT-E4-104	0.08461	0.424	0.41892	1.894	0.03591	0.053	1306.5	94.35	355.3	13.55	227.5	3.28	1306.5	94.35	82.5871
140426A151	LT-E4-105	0.273	0.569	8.03375	7.204	0.21346	0.165	3323.3	32.29	2234.8	8.1	1247.2	8.75	3323.3	32.29	62.471
140426A153	LT-E4-106	0.33735	0.688	7.00121	5.411	0.15054	0.107	3650.8	30.85	2111.6	6.87	904	5.98	3650.8	30.85	75.2383
140426A154	LT-E4-107	0.08719	0.211	2.69653	4.131	0.22434	0.199	1364.6	45.89	1327.5	11.35	1304.8	10.49	1364.6	45.89	4.38224
140426A155	LT-E4-108	0.10161	0.231	2.98541	3.788	0.21313	0.176	1653.7	41.47	1403.9	9.65	1245.5	9.37	1653.7	41.47	24.684
140426A156	LT-E4-109	0.06114	0.178	0.6434	1.408	0.07634	0.069	644	61.39	504.4	8.7	474.2	4.13	474.2	4.13	5.98731
140426A157	LT-E4-110	0.12467	0.26	5.38933	4.838	0.31357	0.232	2024.1	36.48	1883.2	7.69	1758.2	11.39	2024.1	36.48	13.1367
140426A161	LT-E4-111	0.10708	0.204	3.90412	3.172	0.26444	0.194	1750.2	34.36	1614.5	6.57	1512.5	9.88	1750.2	34.36	13.5813
140426A162	LT-E4-112	0.08293	0.185	1.02364	1.425	0.08953	0.074	1267.5	42.81	715.7	7.15	552.7	4.35	1267.5	42.81	56.3945
140426A163	LT-E4-113	0.05486	0.126	0.48676	0.732	0.06435	0.051	406.4	50.37	402.7	5	402	3.08	402	3.08	0.173827
140426A164	LT-E4-114	0.06124	0.141	0.75713	1.139	0.08967	0.072	647.5	48.66	572.4	6.58	553.6	4.28	553.6	4.28	3.28442
140426A165	LT-E4-115	0.08266	0.171	2.22605	2.571	0.19531	0.156	1261.3	39.91	1189.3	8.09	1150.1	8.39	1261.3	39.91	8.8163
140426A167	LT-E4-116	0.06188	0.129	0.95215	1.109	0.1116	0.085	669.9	44.06	679.2	5.77	682	4.92	682	4.92	-0.41225
140426A168	LT-E4-117	0.15123	0.508	0.87992	2.425	0.0422	0.054	2359.9	56.28	640.9	13.1	266.4	3.36	2359.9	56.28	88.7114
140426A169	LT-E4-118	0.11886	0.257	4.6042	6.133	0.28093	0.258	1939.2	38.19	1750	11.11	1596	12.98	1939.2	38.19	17.698
140426A170	LT-E4-119	0.15668	0.306	10.1494	9.782	0.4698	0.39	2420.1	32.81	2448.5	8.91	2482.7	17.1	2420.1	32.81	-2.58667
140426A171	LT-E4-120	0.23214	0.436	19.0236	14.389	0.59434	0.443	3066.8	29.69	3043	7.3	3007	17.92	3066.8	29.69	1.94992
140426A175	LT-E4-121	0.05435	0.138	0.49803	0.917	0.06645	0.056	385.6	55.99	410.4	6.21	414.7	3.36	414.7	3.36	-1.04776
140426A176	LT-E4-122	0.06825	0.204	0.42547	1.016	0.04521	0.044	876.1	60.82	360	7.24	285.1	2.7	285.1	2.7	20.8056
140426A177	LT-E4-123	0.10771	0.208	1.36922	1.149	0.09219	0.067	1761	34.83	875.8	4.93	568.5	3.95	1761	34.83	67.7172
140426A178	LT-E4-124	0.05498	0.127	0.46648	0.7	0.06153	0.048	411.5	50.07	388.8	4.85	384.9	2.95	384.9	2.95	1.00309
140426A179	LT-E4-125	0.11512	0.311	2.52834	5.211	0.15927	0.177	1881.8	47.87	1280.2	15	952.7	9.82	1881.8	47.87	49.3729
140426A181	LT-E4-126	0.07441	0.153	1.93872	2.137	0.18896	0.146	1052.5	40.87	1094.6	7.39	1115.7	7.93	1052.5	40.87	-6.00475
140426A182	LT-E4-127	0.0815	0.201	0.41772	0.71	0.03717	0.032	1233.5	47.39	354.4	5.08	235.3	1.98	1233.5	47.39	80.9242
140426A183	LT-E4-128	0.11174	0.259	0.51154	0.754	0.0332	0.028	1827.9	41.37	419.5	5.06	210.5	1.76	1827.9	41.37	88.4841
140426A184	LT-E4-129	0.11406	0.293	3.72249	7.152	0.23669	0.266	1865	45.65	1576.2	15.38	1369.5	13.87	1865	45.65	26.5684
140426A185	LT-E4-130	0.06677	0.171	0.57945	1.071	0.06293	0.055	830.6	52.56	464.1	6.89	393.4	3.33	393.4	3.33	15.2338
140426A189	LT-E4-131	0.05732	0.178	0.31423	0.794	0.03975	0.038	503.5	67.52	277.5	6.14	251.3	2.34	251.3	2.34	9.44144
140426A190	LT-E4-132	0.07788	0.183	1.29222	2.016	0.12032	0.104	1143.9	46	842.3	8.93	732.4	5.97	1143.9	46	35.9734
140426A191	LT-E4-133	0.11934	0.252	5.42425	6.658	0.32961	0.293	1946.4	37.21	1888.7	10.52	1836.5	14.19	1946.4	37.21	5.64632
140426A192	LT-E4-134	0.05792	0.162	0.51776	1.112	0.06483	0.058	526.4	60.36	423.7	7.44	404.9	3.49	404.9	3.49	4.4371
140426A193	LT-E4-135	0.0853	0.183	0.47869	0.58	0.04069	0.031	1322.4	40.97	397.2	3.98	257.1	1.94	1322.4	40.97	80.5581
140426A195	LT-E4-136	0.14947	0.347	0.66461	0.974	0.03224	0.029	2339.8	39.25	517.4	5.94	204.6	1.78	2339.8	39.25	91.2557
140426A196	LT-E4-137	0.08758	0.19	2.74199	3.544	0.22704	0.192	1373.3	41.03	1339.9	9.62	1319	10.08	1373.3	41.03	3.95398
140426A197	LT-E4-138	0.08066	0.247	0.53672	1.317	0.04825	0.049	1213.3	59.13	436.3	8.7	303.8	3.03	1213.3	59.13	74.9609
140426A198	LT-E4-139	0.06815	0.138	1.4243	1.473	0.15156	0.113	873.1	41.53	899.2	6.17	909.7	6.35	909.7	6.35	-1.1677
140426A199	LT-E4-140	0.10928	0.212	4.36705	3.747	0.28979	0.216	1787.4	35.03	1706.1	7.09	1640.5	10.78	1787.4	35.03	8.21864
140426A203	LT-E4-141	0.13549	0.263	6.71092	5.697	0.35918	0.271	2170.3	33.39	2074.1	7.5	1978.3	12.85	2170.3	33.39	8.8467
140426A204	LT-E4-142	0.13664	0.261	5.26213	3.995	0.27927	0.201	2185	32.81	1862.7	6.48	1587.7	10.11	2185	32.81	27.3364
140426A205	LT-E4-143	0.12192	0.237	2.90233	2.45	0.17263	0.127	1984.5	34.21	1382.5	6.37	1026.6	6.97	1984.5	34.21	48.2691
140426A206	LT-E4-144	0.09826	0.201	3.39274	3.613	0.25038	0.199	1591.4	37.72	1502.7	8.35	1440.4	10.25	1591.4	37.72	9.4885
140426A207	LT-E4-145	0.09632	0.234	3.04222	5.176	0.22903	0.227	1554.1	44.93	1418.3	13	1329.4	11.88	1554.1	44.93	14.4585
140426A209	LT-E4-146	0.09006	0.208	3.19273	4.896	0.25706	0.239	1426.8	43.55	1455.4	11.86	1474.8	12.26	1426.8	43.55	-3.36417
140426A210	LT-E4-147	0.0632	0.159	1.06668	1.902	0.12239	0.107	714.9	52.5	737.1	9.35	744.3	6.14	744.3	6.14	-0.976801
140426A211	LT-E4-148	0.12189	0.356	0.57634	1.288	0.03429	0.037	1984.1	51.08	462.1	8.3	217.3	2.28	1984.1	51.08	89.0479
140426A212	LT-E4-149	0.06448	0.207	0.60575	1.599	0.06812	0.07	757.4	66.34	480.9	10.11	424.8	4.24	424.8	4.24	11.6656
140426A213	LT-E4-150	0.10053	0.201	4.01968	3.867	0.28994	0.223	1633.9	36.67	1638.2	7.82	1641.2	11.14	1633.9	36.67	-0.446784
140426A217	LT-E4-151	0.06799	0.144	1.40219	1.661	0.14955	0.116	868.2	43.43	889.9	7.02	898.4	6.48	898.4	6.48	-0.955164
140426A218	LT-E4-152	0.05477	0.145	0.50604	0.988	0.06699	0.057	403	57.49	415.8	6.66	418	3.44	418	3.44	-0.529101
140426A219	LT-E4-153	0.06195	0.144	0.47438	0.706	0.05553	0.044	672.3	48.92	394.2	4.86	348.4	2.69	348.4	2.69	11.6185
140426A220	LT-E4-154	0.0932	0.276	0.59195	1.368	0.04605	0.047	1492	54.97	472.1	8.72	290.3	2.9	1492	54.97	80.5429
140426A221	LT-E4-155	0.07223	0.162	1.84817	2.592	0.18554	0.154	992.4	45.01	1062.8	9.24	1097.2	8.4	1097.2	8.4	-10.56
140426A223	LT-E4-156	0.10051	0.379	1.58235	5.189	0.11416	0.162	1633.5	68.38	963.3	20.4	696.8	9.37	1633.5	68.38	57.3431
140426A224	LT-E4-157	0.08211	0.188	0.58808	0.845	0.05193	0.042	1248.2	44.18	469.6	5.4	326.4	2.57	1248.2	44.18	73.8503
140426A225	LT-E4-158	0.09825	0.205	3.61669	4.104	0.26691	0.217	1591.2	38.53	1553.2	9.03	1525.1	11.05	1591.2	38.53	4.1541
140426A226	LT-E4-159	0.06885	0.152	1.53821	2.051	0.162	0.13	894.2	45.04	945.8	8.21	967.9	7.24	967.9	7.24	-2.33665
140426A227	LT-E4-160	0.07096	0.292	0.48034	1.739	0.04908	0.063	956.2	81.83	398.3	11.93	308.9	3.86	308.9	3.86	22.4454
140426A231	LT-E4-161	0.05536	0.211	0.27017	0.893	0.03538	0.038	426.6	82.56	242.8	7.14	224.2	2.36	224.2	2.36	7.66063
140426A232	LT-E4-162	0.10606	0.219	4.12014	4.479	0.28167	0.228	1732.7	37.36	1658.3	8.88	1599.8	11.45	1732.7	37.36	7.67011
140426A233	LT-E4-163	0.06924	0.137	1.34334	1.186	0.14067	0.101	905.9	40.23	864.7	5.14	848.5	5.73	848.5	5.73	1.87348
140426A234	LT-E4-164	0.16301	0.331	9.61103	10.033	0.42751	0.364	2487.1	33.81	2398.2	9.6	2294.5	16.46	2487.1	33.81	7.74396
140426A235	LT-E4-165	0.066	0.145	0.64718	0.836	0.0711	0.055	806.3	45.43	506.7	5.16	442.8	3.3	442.8	3.3	12.611
140426A237	LT-E4-166	0.11369	0.287	1.32878	2.341	0.08474	0.081	1859.2	44.97	858.3	10.21	524.4	4.8	1859.2	44.97	71.7943
140426A238	LT-E4-167	0.14513	0.455	1.15005	2.852	0.05746	0.071	2289.3	52.91	777.3	13.47	360.1	4.33	2289.3	52.91	84.2703
140426A239	LT-E4-168	0.5578	1.114	46.4094	49.627	0.60325	0.612	4401.7	28.86	3918.2	10.63	3042.9	24.61	4401.7	28.86	30.8699
140426A240	LT-E4-169	0.08529	0.331	0.80715	2.728	0.06861	0.089	1322.1	73.5	600.9	15.33	427.8	5.35	1322.1	73.5	67.6424
140426A241	LT-E4-170	0.07882	0.279	0.44155	1.317	0.04062	0.046	1167.5	68.54	371.3	9.28	256.7	2.83	1167.5	68.54	78.0128
140426A245	LT-E4-171	0.05226	0.381	0.32448	2.269	0.04501	0.07	297	158.07	285.3	17.4	283.8	4.31	283.8	4.31	0.525762
140426A246	LT-E4-172	0.16054	0.329	10.1433	10.963	0.4581	0.399	2461.3	34.23	2447.9	9.99	2431.2	17.64	2461.3	34.23	1.22293
140426A247	LT-E4-173	0.06222	0.305	0.36633	1.642	0.04268	0.058	681.8	101.42	316.9	12.2	269.4	3.56	269.4	3.56	14.989
140426A248	LT-E4-174	0.06402	0.176	0.37935	0.782	0.04296	0.038	742.3	57.19	326.6	5.76	271.2	2.33	271.2	2.33	16.9626
140426A249	LT-E4-175	0.05914	0.167	0.37928	0.82	0.04649	0.041	572.4	60.35	326.5	6.04	293	2.51	293	2.51	10.2603
140426A251	LT-E4-176	0.07144	0.161	1.55658	2.148	0.15796	0.129	970.2	45.31	953.1	8.53	945.4	7.16	945.4	7.16	0.80789
140426A252	LT-E4-177	0.07997	0.174	1.95646	2.461	0.17738	0.143	1196.2	42.39	1100.7	8.45	1052.6	7.81	1196.2	42.39	12.0047
140426A253	LT-E4-178	0.10823	0.239	0.73689	0.939	0.04936	0.039	1769.8	39.85	560.6	5.49	310.6	2.42	1769.8	39.85	82.45
140426A254	LT-E4-179	0.06628	0.192	0.39099	0.874	0.04277	0.039	815.3	59.39	335.1	6.38	270	2.44	270	2.44	19.427
140426A255	LT-E4-180	0.12211	0.247	4.55694	4.407	0.27056	0.209	1987.3	35.54	1741.4	8.05	1543.6	10.58	1987.3	35.54	22.3268
140426A259	LT-E4-181	0.06141	0.269	0.4025	1.58	0.04752	0.057	653.7	91.19	343.5	11.44	299.3	3.53	299.3	3.53	12.8675
140426A260	LT-E4-182	0.35368	0.713	3.96167	3.614	0.08121	0.064	3722.9	30.34	1626.4	7.39	503.3	3.81	3722.9	30.34	86.481
140426A261	LT-E4-183	0.14187	0.478	0.86913	2.375	0.04441	0.057	2250.2	57.01	635.1	12.9	280.1	3.49	2250.2	57.01	87.5522
140426A262	LT-E4-184	0.20334	0.467	1.0283	1.409	0.03666	0.033	2853.2	36.91	718.1	7.06	232.1	2.05	2853.2	36.91	91.8653
140426A263	LT-E4-185	0.06231	0.166	0.55675	1.084	0.06478	0.056	684.7	55.88	449.4	7.07	404.6	3.38	404.6	3.38	9.96885
140426A265	LT-E4-186	0.07054	0.157	1.39989	1.849	0.14388	0.114	944	44.92	888.9	7.82	866.5	6.45	866.5	6.45	2.51997
140426A266	LT-E4-187	0.13897	0.283	2.88059	2.808	0.15027	0.115	2214.4	34.9	1376.8	7.35	902.5	6.42	2214.4	34.9	59.244
140426A267	LT-E4-188	0.07856	0.212	1.88444	3.811	0.17389	0.174	1161.2	52.6	1075.6	13.42	1033.5	9.55	1161.2	52.6	10.9972
140426A268	LT-E4-189	0.07518	0.185	0.34164	0.567	0.03294	0.027	1073.4	48.77	298.4	4.29	208.9	1.7	1073.4	48.77	80.5385
140426A269	LT-E4-190	0.07754	0.173	1.54397	2.06	0.14436	0.116	1135	43.84	948.1	8.22	869.2	6.55	1135	43.84	23.4185
140426A273	LT-E4-191	0.13485	0.281	0.4892	0.508	0.0263	0.02	2162	35.9	404.4	3.46	167.3	1.24	2162	35.9	92.2618
140426A274	LT-E4-192	0.08079	0.286	0.72623	2.17	0.06517	0.075	1216.3	67.92	554.3	12.77	407	4.56	1216.3	67.92	66.5379
140426A275	LT-E4-193	0.13579	0.371	1.28341	2.558	0.06852	0.072	2174.2	46.78	838.4	11.38	427.2	4.33	2174.2	46.78	80.3514
140426A276	LT-E4-194	0.06419	0.188	0.57817	1.315	0.0653	0.061	747.9	60.64	463.3	8.46	407.8	3.7	407.8	3.7	11.9793
140426A277	LT-E4-195	0.13363	0.284	3.3499	3.849	0.18173	0.149	2146.2	36.71	1492.8	8.98	1076.4	8.12	2146.2	36.71	49.8462
140426A279	LT-E4-196	0.05012	0.181	0.29759	0.92	0.04305	0.043	200.3	81.87	264.5	7.2	271.7	2.63	271.7	2.63	-2.72212
140426A280	LT-E4-197	0.15728	0.312	4.37924	3.701	0.20185	0.147	2426.6	33.23	1708.4	6.99	1185.2	7.86	2426.6	33.23	51.158
140426A281	LT-E4-198	0.09215	0.203	2.05049	2.625	0.16131	0.131	1470.3	41.41	1132.5	8.74	964	7.28	1470.3	41.41	34.4351
140426A282	LT-E4-199	0.05467	0.129	0.54462	0.826	0.07222	0.057	398.7	51.71	441.5	5.43	449.5	3.4	449.5	3.4	-1.812
140426A283	LT-E4-200	0.05077	0.269	0.31281	1.542	0.04467	0.054	230.2	117.96	276.4	11.93	281.7	3.32	281.7	3.32	-1.91751
LT-sha
140101A001		0.91189	1.044	29.4344	31.862	0.2342	0.255	5107.4	16.08	3468.1	10.63	1356.5	13.3	5107.4	16.08	73.4405
140101A002		0.07066	0.309	1.74435	7.506	0.17911	0.265	947.7	87.13	1025.1	27.77	1062.1	14.51	1062.1	14.51	-3.6094
140101A003		0.05902	0.196	0.75962	2.472	0.09338	0.114	568	70.68	573.8	14.27	575.5	6.74	575.5	6.74	-0.29627
140101A004		0.14297	0.192	8.35217	11.013	0.42387	0.452	2263.5	23.01	2270	11.96	2278	20.48	2263.5	23.01	-0.640601
140101A005		0.05641	0.128	0.58052	1.29	0.07467	0.081	467.7	50.08	464.8	8.29	464.2	4.88	464.2	4.88	0.129088
140101A006		0.05564	0.123	0.53555	1.159	0.06984	0.075	437.5	48.18	435.5	7.67	435.2	4.53	435.2	4.53	0.0688863
140101A007		0.05383	0.185	0.32247	1.085	0.04346	0.052	363.9	75.4	283.8	8.33	274.3	3.21	274.3	3.21	3.34743
140101A008		0.05665	0.21	0.34083	1.235	0.04365	0.055	477.3	80.6	297.8	9.35	275.4	3.42	275.4	3.42	7.52183
140101A009		0.05261	0.301	0.33722	1.893	0.0465	0.07	312.2	124.79	295.1	14.38	293	4.29	293	4.29	0.711623
140101A010		0.0869	0.289	2.14555	6.955	0.17913	0.249	1358.4	62.61	1163.6	22.45	1062.2	13.59	1358.4	62.61	21.8051
140101A011		0.05586	0.158	0.54499	1.513	0.07079	0.081	446.4	61.73	441.7	9.94	440.9	4.89	440.9	4.89	0.181118
140101A012		0.10867	0.15	4.77627	6.423	0.31889	0.333	1777.2	24.94	1780.7	11.29	1784.3	16.3	1777.2	24.94	-0.399505
140101A013		0.06954	0.246	1.28101	4.424	0.13366	0.179	914.8	71.02	837.3	19.69	808.7	10.2	808.7	10.2	3.41574
140101A014		0.05678	0.16	0.56017	1.543	0.07158	0.083	482.2	61.74	451.6	10.04	445.7	5	445.7	5	1.30647
140101A015		0.10708	0.231	4.61125	9.748	0.31243	0.382	1750.3	38.9	1751.3	17.64	1752.7	18.77	1750.3	38.9	-0.137119
140101A016		0.07455	0.127	1.80721	2.993	0.17587	0.186	1056.2	34.08	1048.1	10.83	1044.4	10.21	1056.2	34.08	1.11721
140101A017		0.90715	1.03	29.5288	31.77	0.23617	0.255	5100.1	15.94	3471.3	10.57	1366.7	13.3	5100.1	15.94	73.2025
140101A018		0.07272	0.284	1.79678	6.884	0.17925	0.259	1006.3	77.31	1044.3	24.99	1062.9	14.18	1006.3	77.31	-5.62457
140101A019		0.05911	0.179	0.78467	2.326	0.09632	0.116	571	64.57	588.1	13.23	592.8	6.81	592.8	6.81	-0.799184
140101A020		0.12435	0.186	6.43847	9.457	0.37567	0.408	2019.5	26.34	2037.5	12.91	2056	19.14	2019.5	26.34	-1.80738
140101A021		0.09396	0.189	2.73195	5.351	0.21094	0.241	1507.4	37.46	1337.2	14.56	1233.8	12.81	1507.4	37.46	18.1505
140101A022		0.1146	0.13	5.38492	5.967	0.3409	0.341	1873.6	20.35	1882.5	9.49	1891	16.4	1873.6	20.35	-0.928693
140101A023		0.05832	0.254	0.58418	2.492	0.07267	0.098	541.3	93.03	467.1	15.97	452.2	5.91	452.2	5.91	3.1899
140101A024		0.05645	0.271	0.55063	2.588	0.07076	0.102	469.5	103.5	445.4	16.95	440.7	6.14	440.7	6.14	1.05523
140101A025		0.10369	0.428	4.30099	17.459	0.30093	0.517	1691.2	74.25	1693.6	33.44	1695.9	25.61	1691.2	74.25	-0.277909
140101A026		0.07233	0.444	1.78801	10.782	0.17936	0.351	995.1	120.1	1041.1	39.27	1063.5	19.16	1063.5	19.16	-2.15157
140101A027		0.05045	0.19	0.25823	0.954	0.03713	0.046	215.8	85	233.2	7.7	235	2.85	235	2.85	-0.77187
140101A028		0.06079	0.354	0.8685	4.965	0.10365	0.175	631.8	120.81	634.8	26.98	635.8	10.25	635.8	10.25	-0.15753
140101A029		0.0559	0.348	0.57654	3.534	0.07483	0.115	447.9	132.84	462.2	22.76	465.2	6.88	465.2	6.88	-0.64907
140101A030		0.06968	0.115	1.49512	2.41	0.15568	0.163	918.8	33.6	928.4	9.81	932.7	9.09	932.7	9.09	-0.463162
140101A031		0.10553	0.258	4.39979	10.537	0.30249	0.392	1723.5	44.11	1712.3	19.81	1703.6	19.38	1723.5	44.11	1.15463
140101A032		0.05442	0.166	0.56104	1.676	0.0748	0.087	388.2	66.69	452.2	10.9	465	5.24	465	5.24	-2.83061
140101A033		0.90616	1.038	29.6348	32.169	0.23726	0.258	5098.5	16.09	3474.8	10.66	1372.4	13.46	5098.5	16.09	73.0823
140101A034		0.07393	0.278	1.82634	6.738	0.17921	0.252	1039.6	74.12	1055	24.21	1062.7	13.78	1039.6	74.12	-2.22201
140101A035		0.06163	0.18	0.82515	2.363	0.09712	0.116	661.5	61.54	610.9	13.15	597.5	6.82	597.5	6.82	2.19349
140101A036		0.05512	0.371	0.39002	2.586	0.05134	0.083	416.9	143.92	334.4	18.89	322.7	5.07	322.7	5.07	3.4988
140101A037		0.12705	0.198	6.60097	10.076	0.37692	0.418	2057.6	27.19	2059.5	13.46	2061.9	19.59	2057.6	27.19	-0.208981
140101A038		0.05501	0.167	0.49452	1.468	0.06522	0.077	412.4	65.78	408	9.97	407.3	4.66	407.3	4.66	0.171569
140101A039		0.0567	0.149	0.55359	1.421	0.07083	0.08	479.2	57.15	447.3	9.29	441.2	4.84	441.2	4.84	1.36374
140101A040		0.05616	0.414	0.44545	3.227	0.05754	0.104	458.3	156.06	374.1	22.67	360.7	6.33	360.7	6.33	3.58193
140101A041		0.15652	0.184	9.85602	11.347	0.45682	0.469	2418.4	19.8	2421.4	10.61	2425.5	20.75	2418.4	19.8	-0.293583
140101A042		0.07158	0.274	1.7683	6.649	0.17921	0.253	974.1	76.22	1033.9	24.39	1062.7	13.83	1062.7	13.83	-2.78557
140101A043		0.07024	0.211	1.50351	4.425	0.15529	0.198	935.4	60.56	931.8	17.95	930.5	11.05	930.5	11.05	0.139515
140101A044		0.05333	0.3	0.29219	1.607	0.03974	0.063	343	121.8	260.3	12.63	251.2	3.92	251.2	3.92	3.49597
140101A045		0.0554	0.149	0.53372	1.402	0.06989	0.079	428.1	58.38	434.3	9.28	435.5	4.79	435.5	4.79	-0.276307
140101A046		0.07102	0.146	1.56958	3.147	0.16033	0.178	957.9	41.39	958.3	12.44	958.6	9.86	958.6	9.86	-0.0313054
140101A047		0.05559	0.152	0.51213	1.366	0.06684	0.077	435.6	59.34	419.9	9.17	417.1	4.64	417.1	4.64	0.666825
140101A048		0.16367	0.276	10.9252	18.252	0.48425	0.587	2493.9	28.13	2516.8	15.54	2545.7	25.51	2493.9	28.13	-2.07707
140101A049		0.90105	1.026	28.915	31.239	0.2328	0.252	5090.5	16	3450.6	10.6	1349.1	13.18	5090.5	16	73.4977
140101A050		0.07322	0.287	1.81011	6.963	0.17933	0.261	1020.1	77.46	1049.1	25.16	1063.3	14.25	1020.1	77.46	-4.23488
140101A051		0.0626	0.187	0.83667	2.449	0.09696	0.117	694.5	62.55	617.3	13.54	596.6	6.88	596.6	6.88	3.35331
140101A052		0.05594	0.154	0.5528	1.49	0.07168	0.082	449.8	60	446.8	9.74	446.3	4.95	446.3	4.95	0.111907
140101A053		0.05316	0.25	0.27888	1.284	0.03806	0.052	335.6	102.81	249.8	10.19	240.8	3.26	240.8	3.26	3.60288
140101A054		0.05145	0.207	0.27147	1.071	0.03828	0.05	261	89.99	243.9	8.55	242.1	3.11	242.1	3.11	0.738007
140101A055		0.07107	0.245	1.57382	5.307	0.16064	0.216	959.5	68.81	959.9	20.94	960.3	12	960.3	12	-0.041671
140101A056		0.0588	0.429	0.55749	3.982	0.06878	0.136	559.6	151.7	449.9	25.96	428.8	8.22	428.8	8.22	4.68993
140101A057		0.05657	0.129	0.58996	1.318	0.07565	0.083	474.1	50.24	470.8	8.42	470.1	4.96	470.1	4.96	0.148683
140101A058		0.07168	0.325	1.76964	7.868	0.17909	0.281	976.9	89.69	1034.4	28.85	1062	15.38	1062	15.38	-2.66821
140101A059		0.05405	0.336	0.35364	2.149	0.04746	0.081	373	133.81	307.5	16.12	298.9	4.98	298.9	4.98	2.79675
140101A060		0.12354	0.17	6.21676	8.386	0.36505	0.387	2007.9	24.23	2006.8	11.8	2006.1	18.3	2007.9	24.23	0.0896459
140101A061		0.1525	0.217	9.10668	12.768	0.43318	0.477	2374.2	24.09	2348.8	12.83	2320	21.46	2374.2	24.09	2.28287
140101A062		0.05314	0.219	0.51233	2.069	0.06993	0.092	334.8	90.57	420	13.89	435.8	5.57	435.8	5.57	-3.7619
140101A063		0.05033	0.139	0.29781	0.803	0.04293	0.048	210.1	62.59	264.7	6.28	270.9	2.98	270.9	2.98	-2.34227
140101A064		0.05075	0.427	0.25745	2.138	0.0368	0.065	229.6	183.65	232.6	17.26	233	4.07	233	4.07	-0.171969
140101A065		0.90695	1.026	29.3241	31.554	0.23454	0.253	5099.7	15.9	3464.4	10.57	1358.3	13.2	5099.7	15.9	73.3651
140101A066		0.0735	0.285	1.81435	6.887	0.17908	0.258	1027.6	76.37	1050.6	24.85	1061.9	14.12	1027.6	76.37	-3.33787
140101A067		0.06113	0.186	0.81309	2.42	0.09649	0.117	643.8	64.08	604.2	13.55	593.8	6.89	593.8	6.89	1.72128
140101A068		0.05611	0.148	0.56509	1.454	0.07306	0.083	456.2	57.34	454.8	9.43	454.6	4.99	454.6	4.99	0.0439754
140101A069		0.15401	0.196	8.69124	10.837	0.40936	0.431	2390.9	21.48	2306.2	11.35	2212	19.71	2390.9	21.48	7.48254
140101A070		0.1198	0.16	5.84524	7.662	0.35393	0.371	1953.2	23.71	1953.1	11.37	1953.3	17.68	1953.2	23.71	-0.0051198
140101A071		0.11616	0.286	5.47588	13.269	0.34196	0.461	1897.9	43.67	1896.8	20.81	1896.1	22.16	1897.9	43.67	0.0948417
140101A072		0.0573	0.235	0.60386	2.421	0.07644	0.106	502.8	88.33	479.7	15.33	474.8	6.37	474.8	6.37	1.02147
140101A073		0.05556	0.198	0.53939	1.885	0.07042	0.089	434.5	77.51	438	12.43	438.7	5.34	438.7	5.34	-0.159817
140101A074		0.0781	0.304	1.92804	7.343	0.17907	0.263	1149.4	75.34	1090.9	25.47	1061.9	14.37	1149.4	75.34	7.61267
140101A075		0.11546	0.18	1.28767	1.936	0.0809	0.086	1887	27.82	840.3	8.59	501.5	5.12	1887	27.82	73.4234
140101A076		0.05113	0.191	0.26658	0.975	0.03782	0.047	246.7	83.69	240	7.81	239.3	2.92	239.3	2.92	0.291667
140101A077		0.0651	0.291	1.15392	5.059	0.12857	0.192	777.6	91.37	779.1	23.85	779.7	10.99	779.7	10.99	-0.0770119
140101A078		0.09415	0.232	0.96014	2.291	0.07397	0.089	1511.2	45.91	683.4	11.87	460	5.32	1511.2	45.91	69.5606
140101A079		0.10747	0.181	4.64652	7.668	0.3136	0.35	1757	30.44	1757.7	13.79	1758.4	17.18	1757	30.44	-0.0796813
140101A080		0.07151	0.125	1.60875	2.748	0.16318	0.174	972.1	35.24	973.6	10.69	974.4	9.63	974.4	9.63	-0.0821693
140101A081		0.8957	1.029	29.5449	32.25	0.23926	0.261	5082.1	16.15	3471.8	10.72	1382.9	13.58	5082.1	16.15	72.7888
140101A082		0.07145	0.279	1.76422	6.76	0.17909	0.254	970.4	77.62	1032.4	24.83	1062	13.86	1062	13.86	-2.86711
140101A083		0.06194	0.189	0.83011	2.478	0.09721	0.118	671.9	63.96	613.7	13.75	598.1	6.94	598.1	6.94	2.54196
140101A084		0.07525	0.18	1.99156	4.657	0.19196	0.225	1075.3	47.2	1112.7	15.8	1132	12.17	1075.3	47.2	-5.27295
140101A085		0.06236	0.189	0.70249	2.079	0.08171	0.099	686.5	63.39	540.3	12.4	506.3	5.93	506.3	5.93	6.2928
140101A086		0.0528	0.307	0.5305	3.038	0.07287	0.112	320.4	126.84	432.1	20.16	453.4	6.72	453.4	6.72	-4.92941
140101A087		0.05646	0.163	0.58741	1.663	0.07547	0.088	469.6	63.02	469.2	10.64	469	5.27	469	5.27	0.0426257
140101A088		0.06112	0.301	0.63609	3.073	0.07548	0.111	643.6	102.49	499.9	19.07	469.1	6.63	469.1	6.63	6.16123
140101A089		0.11508	0.541	3.8933	17.89	0.2454	0.476	1881.1	82.42	1612.3	37.12	1414.7	24.63	1881.1	82.42	24.794
140101A090		0.07294	0.319	1.80159	7.719	0.17916	0.28	1012.3	86.15	1046	27.98	1062.4	15.3	1012.3	86.15	-4.94913
140101A091		0.05133	0.242	0.29448	1.362	0.04161	0.057	255.5	104.76	262.1	10.69	262.8	3.51	262.8	3.51	-0.267074
140101A092		0.15644	0.272	9.82285	16.889	0.45542	0.554	2417.6	29.2	2418.3	15.85	2419.3	24.54	2417.6	29.2	-0.0703177
140101A093		0.05731	0.132	0.56136	1.265	0.07104	0.078	503.2	50.39	452.4	8.23	442.4	4.69	442.4	4.69	2.21043
140101A094		0.05729	0.161	0.57543	1.581	0.07286	0.085	502.1	61.17	461.5	10.19	453.3	5.1	453.3	5.1	1.77681
140101A095		0.11021	0.181	4.90072	7.891	0.32254	0.358	1802.8	29.56	1802.4	13.58	1802.1	17.44	1802.8	29.56	0.0388285
140101A096		0.05492	0.22	0.56132	2.208	0.07413	0.098	409	86.83	452.4	14.36	461	5.88	461	5.88	-1.90097
140101A097		0.89951	1.027	29.686	32.261	0.23937	0.26	5088.1	16.04	3476.5	10.68	1383.4	13.52	5088.1	16.04	72.8111
140101A098		0.08254	0.311	2.03945	7.507	0.17922	0.267	1258.3	71.85	1128.8	25.08	1062.7	14.59	1258.3	71.85	15.5448
140101A099		0.06185	0.185	0.83339	2.445	0.09773	0.118	669	62.91	615.5	13.54	601.1	6.95	601.1	6.95	2.33956
140101A100		0.11849	0.165	6.10724	8.344	0.37384	0.398	1933.5	24.69	1991.3	11.92	2047.5	18.66	1933.5	24.69	-5.89604
140101A101		0.05558	0.124	0.54707	1.195	0.07139	0.078	435.5	48.61	443.1	7.84	444.5	4.68	444.5	4.68	-0.315956
140101A102		0.08724	0.125	2.73794	3.827	0.22762	0.236	1365.8	27.27	1338.8	10.4	1322	12.41	1365.8	27.27	3.20691
140101A103		0.12307	0.146	6.31948	7.346	0.37242	0.379	2001.2	20.91	2021.2	10.19	2040.8	17.81	2001.2	20.91	-1.97881
140101A104		0.10158	0.254	4.03104	9.883	0.28782	0.377	1653.2	45.64	1640.5	19.95	1630.6	18.88	1653.2	45.64	1.36705
140101A105		0.05078	0.239	0.25721	1.188	0.03673	0.05	231	105.16	232.4	9.59	232.6	3.12	232.6	3.12	-0.0860585
140101A106		0.07258	0.271	1.79243	6.57	0.17912	0.251	1002.2	74.04	1042.7	23.89	1062.2	13.74	1002.2	74.04	-5.98683
140101A107		0.06117	0.142	0.59682	1.355	0.07076	0.079	645.3	49.21	475.2	8.62	440.7	4.74	440.7	4.74	7.2601
140101A108		0.10759	0.165	4.98238	7.511	0.33587	0.364	1759	27.77	1816.3	12.75	1866.8	17.59	1759	27.77	-6.12848
140101A109		0.13401	0.185	6.85962	9.292	0.37126	0.397	2151.1	23.9	2093.5	12	2035.3	18.69	2151.1	23.9	5.38329
140101A110		0.0556	0.181	0.54866	1.751	0.07157	0.086	436.2	70.75	444.1	11.48	445.6	5.18	445.6	5.18	-0.337762
140101A111		0.05545	0.155	0.56114	1.532	0.07339	0.084	430.3	60.59	452.3	9.96	456.6	5.07	456.6	5.07	-0.950696
140101A112		0.05778	0.532	0.38547	3.479	0.04838	0.106	521.3	190.22	331.1	25.49	304.6	6.49	304.6	6.49	8.00362
140101A113		0.89674	1.022	28.9686	31.462	0.23429	0.254	5083.7	16.02	3452.5	10.66	1357	13.26	5083.7	16.02	73.3068
140101A114		0.07791	0.298	1.92422	7.211	0.17912	0.261	1144.6	74.2	1089.5	25.04	1062.2	14.28	1144.6	74.2	7.19902
140101A115		0.06067	0.184	0.80488	2.389	0.09621	0.117	627.7	64.04	599.6	13.44	592.2	6.85	592.2	6.85	1.23416
140101A116		0.05064	0.227	0.2464	1.085	0.03529	0.046	224.4	100.44	223.6	8.84	223.6	2.89	223.6	2.89	0
140101A117		0.13698	0.187	7.35046	9.882	0.38917	0.417	2189.4	23.59	2155	12.02	2119	19.36	2189.4	23.59	3.21549
140101A118		0.05558	0.124	0.58418	1.275	0.07623	0.083	435.2	48.54	467.1	8.18	473.6	4.97	473.6	4.97	-1.39156
140101A119		0.11444	0.152	5.16041	6.706	0.32702	0.341	1871.1	23.72	1846.1	11.05	1823.9	16.57	1871.1	23.72	2.52258
140101A120		0.05822	0.179	0.58518	1.765	0.0729	0.087	537.3	66.62	467.8	11.31	453.6	5.25	453.6	5.25	3.03549
140101A121		0.08185	0.16	0.44126	0.836	0.0391	0.042	1241.9	37.65	371.1	5.89	247.2	2.63	1241.9	37.65	80.095
140101A122		0.07289	0.285	1.80052	6.904	0.17915	0.262	1010.8	77.33	1045.6	25.03	1062.4	14.31	1010.8	77.33	-5.10487
140101A123		0.10793	0.16	4.6879	6.818	0.31501	0.338	1764.7	26.81	1765.1	12.17	1765.3	16.56	1764.7	26.81	-0.0340001
140101A124		0.07619	0.223	1.39301	3.985	0.13259	0.167	1100.1	57.53	886	16.91	802.6	9.49	1100.1	57.53	27.043
140101A125		0.05581	0.284	0.311	1.55	0.04041	0.058	444.6	109.52	275	12.01	255.4	3.6	255.4	3.6	7.12727
140101A126		0.15296	0.196	9.4261	11.883	0.44692	0.473	2379.3	21.65	2380.4	11.57	2381.5	21.09	2379.3	21.65	-0.0924642
140101A127		0.05316	0.136	0.53663	1.346	0.07321	0.082	335.6	57	436.2	8.89	455.5	4.93	455.5	4.93	-4.42458
140101A128		0.11082	0.126	4.82328	5.372	0.31564	0.317	1812.9	20.5	1789	9.37	1768.4	15.53	1812.9	20.5	2.45463
140101A129		0.90197	1.017	29.603	31.919	0.23802	0.256	5092	15.85	3473.7	10.59	1376.4	13.33	5092	15.85	72.9694
140101A130		0.07496	0.301	1.85439	7.302	0.17939	0.263	1067.6	78.64	1065	25.98	1063.7	14.39	1067.6	78.64	0.365305
140101A131		0.05833	0.175	0.78881	2.321	0.09808	0.118	541.3	65.06	590.5	13.18	603.2	6.93	603.2	6.93	-2.15072
140101A132		0.12391	0.176	3.612	4.988	0.2114	0.224	2013.3	24.96	1552.2	10.98	1236.3	11.91	2013.3	24.96	38.5934
140101A133		0.08727	0.268	0.82617	2.458	0.06866	0.088	1366.4	57.85	611.5	13.67	428.1	5.31	1366.4	57.85	68.6695
140101A134		0.10818	0.219	4.72539	9.373	0.31676	0.381	1769	36.51	1771.8	16.62	1773.9	18.68	1769	36.51	-0.276993
140101A135		0.11781	0.189	6.06341	9.564	0.37324	0.416	1923.3	28.45	1985	13.75	2044.6	19.55	1923.3	28.45	-6.30687
140101A136		0.05253	0.303	0.35789	2.032	0.04941	0.073	308.4	126	310.6	15.19	310.9	4.47	310.9	4.47	-0.0965873
140101A137		0.06906	0.197	0.69939	1.95	0.07344	0.088	900.6	57.86	538.4	11.65	456.8	5.29	456.8	5.29	15.156
140101A138		0.07559	0.311	1.86675	7.541	0.17909	0.27	1084.2	80.49	1069.4	26.71	1062	14.79	1084.2	80.49	2.04759
140101A139		0.05922	0.192	0.59598	1.888	0.07298	0.09	575.3	68.86	474.7	12.01	454.1	5.38	454.1	5.38	4.33958
140101A140		0.05632	0.178	0.59089	1.825	0.07609	0.092	464.1	68.66	471.4	11.65	472.7	5.49	472.7	5.49	-0.275774
140101A141		0.07524	0.131	1.95715	3.34	0.18863	0.203	1074.9	34.61	1100.9	11.47	1114	10.99	1074.9	34.61	-3.63755
140101A142		0.10931	0.181	5.37778	8.777	0.35678	0.4	1787.9	29.94	1881.3	13.97	1966.9	18.98	1787.9	29.94	-10.0117
140101A143		0.05346	0.23	0.55576	2.355	0.07539	0.099	348.2	94.35	448.8	15.37	468.6	5.93	468.6	5.93	-4.41176
140101A144		0.05624	0.202	0.57085	2.008	0.07361	0.094	461.1	77.86	458.6	12.98	457.9	5.63	457.9	5.63	0.152638
140101A145		0.89947	1.025	30.2356	32.941	0.24377	0.264	5088	16.01	3494.5	10.71	1406.3	13.7	5088	16.01	72.3605
140101A146		0.07787	0.317	1.92414	7.679	0.17919	0.272	1143.5	78.92	1089.5	26.66	1062.5	14.87	1143.5	78.92	7.08352
140101A147		0.06228	0.18	0.84182	2.384	0.09802	0.118	683.6	60.63	620.1	13.14	602.8	6.9	602.8	6.9	2.78987
